# Supplementary material for: Temporal transcriptome changes induced by MDV in marek's disease-resistant and -susceptible inbred chickens
Source: BMC Genomics. 2011 Oct 12;12:501. doi: 10.1186/1471-2164-12-501 (PMC3269463; doi:10.1186/1471-2164-12-501)
Supplement: Additional file 5 — Table S4. Biofunction enrichment of the MD-resistant and susceptible genes at 10dpi and 21dpi. The genes that are listed as possible MD-resistant and -susceptible genes were used to do the IPA analysis. This table showed the biofunctions that were enriched by these genes at 10dpi and 21dpi. [file 1471-2164-12-501-S5.XLSX]

## Sheet: Sheet1
GenBank accession of ESTs	Database	Accession	% identity
BU221436	refseq_protein	XP_001231559.1	40.4
BU475432	refseq_protein	XP_002189642.1	41.7
CR406851	pfam	RVT_1	42.2
BU402904	refseq_protein	XP_002189155.1	42.5
CD526978	refseq_protein	XP_001916208.1	42.8
CN231325	pfam	Pfam-B_7748	42.9
BX935854	refseq_protein	XP_002189712.1	43
CN227510	refseq_protein	XP_001236636.1	43.1
AL584203	refseq_protein	YP_001610185.1	43.4
BX934386	refseq_protein	XP_001604560.1	43.5
AF185572	refseq_protein	XP_537314.2	44.1
BU316353	swissprot	IRK5_RAT	44.1
BU471009	refseq_protein	XP_002195379.1	44.1
AY313954	refseq_protein	XP_001378749.1	44.3
BM491924	refseq_protein	XP_001377896.1	44.5
CR354356	swissprot	TNR4_MOUSE	44.6
CR405776	pfam	Pfam-B_19090	45.6
BX933471	pfam	Sushi	46.3
BG710781	pfam	Sushi	46.4
DT655247	refseq_protein	NP_032458.3	46.4
BU425098	refseq_protein	XP_416018.1	46.5
BU115473	refseq_protein	XP_001234408.1	46.6
BX934189	refseq_protein	XP_002188807.1	46.8
CR385710	refseq_protein	XP_002190679.1	46.9
BX929963	refseq_protein	XP_002192069.1	47.1
CR386288	refseq_protein	XP_001235547.1	47.1
BU412404	swissprot	F184B_HUMAN	47.2
CR352756	refseq_protein	XP_417931.2	47.6
AJ398336	refseq_protein	XP_698136.2	47.7
CR385537	swissprot	DYSF_HUMAN	47.8
CR522936	refseq_protein	XP_001235381.1	47.9
BU437968	refseq_protein	XP_421519.2	48
CR353358	refseq_protein	XP_001500922.1	48
BX275589	pfam	Pfam-B_61464	48.9
CR523145	refseq_protein	XP_001694183.1	48.9
BU265931	refseq_protein	XP_002187146.1	49.1
BU460626	refseq_protein	XP_002188313.1	49.2
BX263553	refseq_protein	XP_850033.1	49.2
BU118848	refseq_protein	XP_001367402.1	49.3
CN234067	refseq_protein	XP_420072.2	49.3
BI064985	refseq_protein	XP_428291.2	50
BU438224	refseq_protein	XP_001231305.1	50
CR389977	refseq_protein	XP_001231550.1	50
CR405895	pfam	Arrestin_N	50
CD730245	refseq_protein	XP_001235315.1	50.3
CN237810	pfam	Pfam-B_32668	50.3
BU247445	refseq_protein	XP_421321.2	50.6
BU272223	refseq_protein	XP_419603.2	50.8
BU250202	refseq_protein	XP_420137.2	51.2
CR386128	refseq_protein	XP_001231430.1	51.3
CR352829	refseq_protein	XP_002347432.1	51.4
CR388546	refseq_protein	XP_001373933.1	51.4
BU288405	refseq_protein	XP_423933.2	51.6
BQ484979	refseq_protein	XP_001236010.1	51.7
CR391467	pfam	RVT_1	51.7
AL587473	refseq_protein	XP_002199858.1	52
CR406399	refseq_protein	NP_001006321.1	52.3
CR388451	refseq_protein	XP_001235381.1	52.5
BU122267	refseq_protein	XP_002193035.1	52.6
BU390664	refseq_protein	XP_001232415.1	52.6
BX936019	refseq_protein	XP_001236640.1	52.7
BU268165	pfam	RVT_1	52.8
CR387914	refseq_protein	NP_612490.1	52.9
BU239271	pfam	RVT_1	53
BU378848	swissprot	ZN184_MOUSE	53.3
BU201322	refseq_protein	XP_421078.2	53.6
BU470580	refseq_protein	XP_858409.1	53.6
BU457130	refseq_protein	XP_417360.1	53.8
DR424782	refseq_protein	XP_426775.2	53.8
BX263690	refseq_protein	XP_002189155.1	54
CR407377	refseq_protein	XP_429342.1	54.1
BX930091	pfam	RUN	54.5
BX266604	refseq_protein	XP_416989.2	54.6
CF253361	refseq_protein	XP_002188649.1	54.7
DR427266	pfam	Collagen	54.8
CR406729	refseq_protein	NP_001156475.1	54.9
BU327644	refseq_protein	XP_001472875.1	55.1
CR338683	refseq_protein	XP_001367065.1	55.1
BU251863	refseq_protein	XP_418542.2	55.2
BU453477	refseq_protein	XP_002197913.1	55.4
BX950553	refseq_protein	XP_001235547.1	55.5
BU123382	swissprot	AMPE_MOUSE	55.6
BI391283	refseq_protein	XP_001505429.1	55.8
BX931991	refseq_protein	XP_422208.2	56.2
BU373705	pfam	Plant_tran	56.3
BU236606	pfam	DUF791	56.5
BU208510	refseq_protein	XP_001081514.2	56.7
BX950657	pfam	7tm_1	57
BU302363	refseq_protein	XP_001234408.1	57.1
BX934772	refseq_protein	NP_001088868.1	57.1
DR430521	refseq_protein	XP_001236146.1	57.1
CR389577	refseq_protein	XP_002191202.1	57.3
BX934351	refseq_protein	XP_001136800.1	57.7
CR390735	refseq_protein	XP_420863.2	57.7
CR522969	refseq_protein	XP_001232702.1	57.9
CR354347	refseq_protein	XP_001235648.1	58
BQ038632	pfam	Pfam-B_102874	58.3
BU135370	pfam	RVT_1	58.3
BX931955	refseq_protein	NP_001102092.1	58.3
BU291011	refseq_protein	XP_421439.2	58.4
BU291788	refseq_protein	XP_002189107.1	58.6
BX930372	pfam	ABC1	58.6
BM486266	pfam	TGFb_propeptide	58.7
BX930432	pfam	RVT_1	58.7
M84910	refseq_protein	NP_990714.1	58.7
BU217078	refseq_protein	XP_426203.2	58.8
BX950378	refseq_protein	XP_001234464.1	58.9
BU308253	refseq_protein	XP_002195852.1	59
BI394627	swissprot	ZNF35_HUMAN	59.1
CR523904	refseq_protein	XP_536669.2	59.2
DR429775	refseq_protein	XP_001236146.1	59.2
BU384483	refseq_protein	XP_418335.1	59.3
BX932489	refseq_protein	XP_002189564.1	59.3
CO771827	pfam	Pro_isomerase	59.3
AF239885	refseq_protein	XP_417532.2	59.4
BU231558	refseq_protein	XP_002187431.1	59.5
BX950670	refseq_protein	XP_001521725.1	59.5
BU244151	refseq_protein	XP_001505439.1	59.6
BX932377	refseq_protein	XP_429046.2	59.6
CO773623	refseq_protein	XP_416984.2	59.6
CR387470	refseq_protein	XP_002190531.1	59.6
CV037531	refseq_protein	XP_428097.2	59.6
BU387907	refseq_protein	XP_417499.2	60
CN231458	refseq_protein	XP_002187516.1	60
CR389849	refseq_protein	XP_001236146.1	60
BX929298	refseq_protein	NP_001012588.1	60.1
BU210697	refseq_protein	XP_002190373.1	60.2
BU201101	refseq_protein	XP_001235381.1	60.3
BU359079	refseq_protein	XP_542334.2	60.3
BU451177	refseq_protein	XP_001364110.1	60.3
CV040331	refseq_protein	XP_001233731.1	60.4
BU255639	pfam	Collagen	60.5
BX934308	refseq_protein	XP_414121.2	60.5
CR523840	pfam	Pfam-B_73944	60.6
BX931481	refseq_protein	NP_001132911.1	60.7
CO770039	pfam	PPP5	60.7
CO773406	pfam	RVT_1	60.7
BU243250	refseq_protein	XP_002193396.1	60.9
CR353861	refseq_protein	XP_420991.2	60.9
CR389338	refseq_protein	XP_001235381.1	60.9
BQ484995	refseq_protein	XP_001496868.2	61
BU371431	refseq_protein	XP_414556.2	61.1
BU340845	refseq_protein	XP_001362754.1	61.2
BX932154	refseq_protein	XP_414945.2	61.2
CN230912	refseq_protein	XP_001232691.1	61.4
CN231848	refseq_protein	XP_429399.2	61.4
CR390698	refseq_protein	XP_001235363.1	61.5
AY725836	refseq_protein	NP_001026708.1	61.7
CO420779	refseq_protein	XP_423831.2	61.7
BX933576	refseq_protein	XP_001381326.1	61.8
BX935060	pfam	Filament	62
CR405904	refseq_protein	NP_001070992.1	62
AF098480	swissprot	CAD18_HUMAN	62.1
BX262863	refseq_protein	XP_002192652.1	62.1
CR390722	pfam	Pfam-B_20477	62.3
CN232802	refseq_protein	XP_430474.2	62.4
CR339015	refseq_protein	XP_001231346.1	62.4
AJ443083	refseq_protein	XP_002196085.1	62.5
CR405764	refseq_protein	XP_001508618.1	62.5
AF109012	pfam	HLH	62.7
AF123885	pfam	HLH	62.7
BX257225	refseq_protein	XP_001694183.1	62.9
DN829842	refseq_protein	XP_416510.2	62.9
CN228798	refseq_protein	XP_424281.1	63
CR523024	pfam	Nbl1_Borealin_N	63
AJ851627	pfam	Pfam-B_2056	63.1
BU389716	refseq_protein	XP_001231822.1	63.1
BU392224	refseq_protein	XP_002193888.1	63.1
BU478815	refseq_protein	XP_001236146.1	63.1
BU300159	refseq_protein	XP_002192596.1	63.2
BU217171	refseq_protein	XP_002196213.1	63.3
BX930379	refseq_protein	XP_002188986.1	63.3
BX936145	swissprot	NIT1_RAT	63.3
CR389755	refseq_protein	XP_001232104.1	63.3
BX934784	pfam	WAP	63.4
CK986765	refseq_protein	XP_001232796.1	63.4
CR353741	refseq_protein	XP_002188710.1	63.4
AL584124	pfam	BRCT	63.5
BX930578	refseq_protein	XP_001236640.1	63.5
CN217604	refseq_protein	XP_002192401.1	63.6
CO420544	refseq_protein	XP_002189996.1	63.6
CR387227	refseq_protein	XP_002199866.1	63.6
CR353341	pfam	I-set	63.8
CR389539	refseq_protein	XP_002189107.1	63.8
CR391021	refseq_protein	XP_002195641.1	63.8
BU231743	refseq_protein	XP_001234398.1	63.9
CR389559	refseq_protein	XP_001235664.1	63.9
CN230174	refseq_protein	NP_001039298.1	64
CR390663	swissprot	YQ041_HUMAN	64.1
AM067211	refseq_protein	XP_421744.2	64.2
BM486913	refseq_protein	XP_419224.2	64.2
BU302036	pfam	RVT_1	64.3
BU389962	pfam	RVT_1	64.3
BX930553	refseq_protein	XP_001373688.1	64.3
CR352642	refseq_protein	XP_001107853.1	64.3
BU132258	pfam	RVT_1	64.4
BU414456	pfam	VWA	64.4
BU473486	refseq_protein	XP_415711.2	64.4
BX934532	pfam	PSP94	64.4
CR387295	refseq_protein	XP_001236640.1	64.4
BU305657	refseq_protein	XP_416950.2	64.6
BX929656	refseq_protein	XP_002196664.1	64.6
AJ851603	pfam	TBCC	64.7
BU467087	refseq_protein	XP_420750.2	64.9
BI390667	pfam	SCAMP	65.1
CN231632	refseq_protein	XP_417395.2	65.1
CR390058	refseq_protein	XP_001232624.1	65.1
CR391205	refseq_protein	XP_430224.1	65.1
CR523886	refseq_protein	XP_001236380.1	65.1
CR523103	refseq_protein	XP_001235547.1	65.2
BX950767	pfam	RVT_1	65.3
BX929353	refseq_protein	XP_001233347.1	65.4
BX950652	refseq_protein	XP_416624.2	65.4
AJ393039	refseq_protein	XP_418937.2	65.5
BU289728	refseq_protein	XP_415050.2	65.5
BX930401	refseq_protein	XP_415654.2	65.5
AJ735133	refseq_protein	XP_001232113.1	65.8
CD764905	pfam	Cyclin_N	65.8
U10577	swissprot	SIAL_CHICK	65.8
BU394140	refseq_protein	XP_002187789.1	65.9
CR389199	refseq_protein	NP_001068980.1	65.9
AJ449923	refseq_protein	XP_415769.2	66
BX273425	pfam	Sushi	66
CR386132	refseq_protein	XP_001368224.1	66.1
M10013	refseq_protein	NP_990780.1	66.1
BU111046	refseq_protein	XP_416437.2	66.2
BI394163	pfam	CAP	66.3
AJ399138	refseq_protein	XP_001232567.1	66.7
BU358815	refseq_protein	XP_002194784.1	66.7
CR386601	refseq_protein	XP_001236146.1	66.7
AL584430	refseq_protein	XP_002188239.1	67.2
BU304878	refseq_protein	ZP_06718689.1	67.2
BX274074	refseq_protein	XP_001231465.1	67.2
BX932492	swissprot	GRTP1_MOUSE	67.2
DR425059	refseq_protein	XP_002719399.1	67.3
BU273916	refseq_protein	XP_417504.2	67.4
BU481461	refseq_protein	XP_001507226.1	67.4
BX933826	refseq_protein	XP_425792.2	67.5
CN221175	swissprot	CPLX2_RAT	67.5
CR385564	refseq_protein	NP_001038965.1	67.7
BU330257	refseq_protein	XP_001234447.1	67.8
BU440171	pfam	LIM	67.9
BX950261	refseq_protein	XP_422097.1	67.9
CO772677	refseq_protein	XP_416810.2	67.9
BX930564	pfam	Got1	68
BX931849	refseq_protein	NP_990844.1	68.1
CR524035	pfam	NACHT	68.1
BU214086	refseq_protein	XP_415710.2	68.3
BU382743	refseq_protein	XP_422684.2	68.3
BX950357	refseq_protein	XP_416991.1	68.3
CR390168	refseq_protein	XP_001236962.1	68.3
BU251779	pfam	WD40	68.4
BX935661	refseq_protein	XP_426557.2	68.4
L48921	pfam	Reticulon	68.4
BU237592	refseq_protein	XP_855411.1	68.5
BX932369	refseq_protein	XP_002197916.1	68.5
AJ395258	pfam	IBR	68.6
BU446071	refseq_protein	XP_002194541.1	68.6
CO762682	refseq_protein	XP_001370256.1	68.6
BU473995	refseq_protein	XP_002193029.1	68.7
BX950358	refseq_protein	XP_417984.2	68.7
BQ484419	refseq_protein	XP_421662.2	68.8
BU241054	refseq_protein	XP_002194908.1	68.8
CO772401	refseq_protein	XP_417042.2	68.8
BU440567	refseq_protein	XP_420970.2	68.9
CR354239	refseq_protein	ZP_06718036.1	68.9
BU323962	refseq_protein	XP_422801.2	69
CV862302	refseq_protein	XP_002198583.1	69
BU278721	refseq_protein	XP_001234408.1	69.1
BX931854	refseq_protein	XP_417126.2	69.1
BX929983	refseq_protein	XP_001234361.1	69.2
DT654808	refseq_protein	XP_417574.2	69.3
CR389093	refseq_protein	XP_423228.2	69.4
CR388525	refseq_protein	XP_001233207.1	69.5
BU210820	refseq_protein	XP_001236146.1	69.6
M22154	swissprot	TNNT3_CHICK	69.9
AJ456523	swissprot	SHCBP_HUMAN	70
CR388498	refseq_protein	XP_422334.2	70
BX540815	refseq_protein	XP_001234408.1	70.2
BU294767	refseq_protein	XP_416578.2	70.3
BX930506	refseq_protein	XP_002195365.1	70.3
BX931135	swissprot	POL_RSVSB	70.3
M64287	refseq_protein	NP_990777.1	70.4
BU287276	refseq_protein	XP_002187693.1	70.5
BU231712	refseq_protein	XP_420829.2	70.6
CR406629	refseq_protein	XP_001233881.1	70.6
BU127024	refseq_protein	XP_001235315.1	70.8
BX935083	refseq_protein	XP_001235751.1	70.8
CR390466	refseq_protein	XP_420701.1	70.9
BX950422	refseq_protein	XP_422444.2	71
CR390083	refseq_protein	XP_002193298.1	71
BU478766	refseq_protein	XP_421819.2	71.1
BX934767	refseq_protein	XP_421125.2	71.1
CR352975	pfam	SRCR	71.1
BX932705	refseq_protein	XP_001232410.1	71.2
CR390651	refseq_protein	ZP_06716728.1	71.2
BU362334	refseq_protein	XP_421485.2	71.3
BX933432	refseq_protein	XP_002187490.1	71.3
CR407359	refseq_protein	XP_419836.2	71.3
BU388785	refseq_protein	XP_002196735.1	71.4
BX273003	swissprot	KRCL_CHICK	71.4
CO760150	refseq_protein	NP_001092009.1	71.4
CR352734	refseq_protein	XP_001235315.1	71.4
CR391241	refseq_protein	XP_420322.2	71.4
BU432371	refseq_protein	XP_418486.2	71.5
BU350636	refseq_protein	NP_989453.1	71.6
BU418943	refseq_protein	XP_429636.2	71.6
AJ452977	swissprot	CAP1_BOVIN	71.8
BX933395	pfam	Tropomodulin	71.8
BX935120	refseq_protein	XP_418926.1	71.9
U10546	refseq_protein	NP_001001749.1	71.9
AJ720186	pfam	DPM2	72
BU419149	refseq_protein	NP_001103529.1	72
BX935671	refseq_protein	XP_001332512.1	72
CR390371	pfam	DPM2	72
AJ721006	refseq_protein	NP_001026239.1	72.1
BX933081	refseq_protein	XP_415108.2	72.1
CR387815	refseq_protein	NP_001030035.1	72.1
BU469352	pfam	HNH	72.2
CR352953	pfam	DUF2370	72.2
BU245781	pfam	Glyco_hydro_1	72.3
D70821	pfam	V-set	72.3
CO503993	refseq_protein	XP_002188756.1	72.4
CO770684	refseq_protein	XP_002189726.1	72.4
BU486005	refseq_protein	XP_415522.2	72.5
BX950249	refseq_protein	XP_001235071.1	72.5
AJ743526	refseq_protein	XP_416621.2	72.6
BU309445	refseq_protein	XP_429408.1	72.6
BU324214	refseq_protein	XP_424856.1	72.6
BX934845	refseq_protein	NP_001128465.1	72.6
CR388791	refseq_protein	XP_418603.2	72.6
BU453469	refseq_protein	XP_001233026.1	72.7
CN231984	pfam	K_tetra	72.7
CO506634	pfam	Pfam-B_99150	72.7
CR523417	refseq_protein	XP_001694183.1	72.7
BU449890	refseq_protein	XP_429977.2	72.8
BU286444	refseq_protein	XP_002187849.1	72.9
CO769756	refseq_protein	XP_413764.2	72.9
CR386472	refseq_protein	XP_422865.2	72.9
BU122107	refseq_protein	XP_425204.2	73
CN224429	refseq_protein	XP_002186817.1	73
CR386894	refseq_protein	XP_418806.2	73
CR524343	refseq_protein	XP_001233114.1	73
CR353426	refseq_protein	XP_001234408.1	73.2
CR387047	refseq_protein	XP_422458.2	73.2
CR389708	refseq_protein	XP_001235547.1	73.2
BX257094	pfam	Keratin	73.3
BX950756	refseq_protein	NP_001025776.1	73.3
CR386354	refseq_protein	XP_002196360.1	73.4
BU459205	pfam	AP_endonuc_2	73.5
BX930737	pfam	Pkinase_Tyr	73.5
BX931232	refseq_protein	XP_001232345.1	73.5
CO773693	refseq_protein	XP_418022.2	73.5
CR522921	refseq_protein	XP_002189748.1	73.5
BX932433	refseq_protein	XP_001374962.1	73.6
CR390960	refseq_protein	XP_002189411.1	73.7
D49739	refseq_protein	NP_001001471.1	73.7
AJ452482	refseq_protein	XP_001231895.1	73.8
CR406467	refseq_protein	NP_001103149.1	73.8
BU341327	refseq_protein	XP_424396.2	74
CR387763	refseq_protein	XP_001368372.1	74
BX935133	refseq_protein	XP_002190298.1	74.1
BX935810	refseq_protein	XP_419073.2	74.1
BX930205	pfam	DUF2781	74.2
CR338747	swissprot	MOGT1_XENLA	74.2
CR386895	refseq_protein	XP_001924097.1	74.2
CR387407	refseq_protein	XP_422007.2	74.2
CR389944	refseq_protein	XP_001235381.1	74.2
BU454538	pfam	WD40	74.3
BU417922	refseq_protein	XP_416003.1	74.4
CN220335	refseq_protein	XP_002710971.1	74.4
CN234795	refseq_protein	XP_427125.2	74.4
AJ727066	refseq_protein	XP_424471.2	74.5
BU210519	refseq_protein	XP_002197672.1	74.5
CR353756	refseq_protein	NP_001096523.1	74.5
CR406916	refseq_protein	XP_424418.2	74.5
AJ456209	refseq_protein	XP_002192222.1	74.6
BU392827	refseq_protein	NP_001104603.1	74.8
AI981070	pfam	AIG1	75
AJ448819	refseq_protein	XP_420471.2	75
BU239896	refseq_protein	XP_429573.1	75
BU281286	refseq_protein	NP_001096543.1	75
BX931660	refseq_protein	XP_417139.2	75
CN210810	pfam	Neuromodulin_N	75
CR389459	swissprot	SAP30_HUMAN	75
CR523825	refseq_protein	XP_421130.2	75
BX930020	pfam	IP_trans	75.1
BU109629	pfam	Gar1	75.2
BU425547	refseq_protein	XP_001232839.1	75.2
BM439458	refseq_protein	NP_001104758.1	75.3
BU217821	pfam	Pkinase	75.4
CR352470	refseq_protein	XP_420836.1	75.4
CR354156	refseq_protein	XP_425337.2	75.4
BI393564	refseq_protein	NP_001005996.1	75.5
BU472555	refseq_protein	XP_001232114.1	75.6
BX933453	refseq_protein	XP_414090.2	75.6
BX950574	pfam	RELT	75.6
BU358463	refseq_protein	XP_001366664.1	75.7
BX935669	refseq_protein	XP_421896.1	75.7
CR354015	refseq_protein	XP_417476.2	75.7
CD733832	pfam	PH	75.8
BU219294	refseq_protein	XP_001234072.1	75.9
BU282295	refseq_protein	XP_426299.2	75.9
BU374643	refseq_protein	XP_001233924.1	75.9
BU423107	refseq_protein	XP_420303.2	75.9
BX276831	pfam	Keratin	75.9
CR388881	refseq_protein	NP_001121297.1	75.9
CR524149	refseq_protein	XP_002197174.1	75.9
BU240335	refseq_protein	XP_430459.1	76
BU474543	refseq_protein	XP_417659.2	76
BX931627	pfam	HSP20	76
BX931877	refseq_protein	XP_417493.2	76
CR352771	refseq_protein	XP_417955.2	76
CR388792	refseq_protein	XP_424765.2	76
CR523079	refseq_protein	XP_614680.3	76
CO423082	refseq_protein	XP_002190414.1	76.1
CR406347	pfam	FAD_binding_4	76.1
AF033563	refseq_protein	NP_989484.1	76.2
BU241608	refseq_protein	XP_414316.2	76.2
BU342014	refseq_protein	XP_427933.2	76.2
CR386597	pfam	GRAM	76.2
CV858531	refseq_protein	XP_421961.2	76.2
BU226903	refseq_protein	XP_422380.2	76.3
CR386986	refseq_protein	XP_002200344.1	76.3
AJ719575	refseq_protein	NP_001001192.1	76.4
BU254216	refseq_protein	XP_423459.2	76.4
BX950240	refseq_protein	XP_422391.2	76.4
CN237116	refseq_protein	XP_001694183.1	76.4
CO421825	refseq_protein	XP_420451.2	76.4
CO507259	refseq_protein	XP_424258.2	76.4
CR387203	pfam	Aph-1	76.4
CR386180	refseq_protein	XP_424101.2	76.5
CR390181	refseq_protein	XP_416545.2	76.5
AJ394341	refseq_protein	XP_422567.2	76.6
BU381248	pfam	Ras	76.6
BX935176	refseq_protein	XP_419716.1	76.6
BX935476	refseq_protein	XP_001233462.1	76.6
DR425708	refseq_protein	XP_417923.2	76.6
BU228537	refseq_protein	XP_415294.1	76.8
CR352711	refseq_protein	XP_418381.2	76.8
CR387376	refseq_protein	XP_001231767.1	76.8
BX931856	refseq_protein	XP_415020.2	76.9
CF254130	refseq_protein	XP_420665.2	76.9
CR389127	refseq_protein	XP_422295.2	76.9
CR407321	refseq_protein	XP_002192342.1	76.9
CV861313	refseq_protein	XP_001233814.1	76.9
BU460823	refseq_protein	XP_422266.2	77
BX933509	refseq_protein	XP_416745.1	77
CN231798	refseq_protein	XP_419025.2	77
DR424787	pfam	TRM	77
BU266884	refseq_protein	XP_002191234.1	77.1
BU441143	refseq_protein	XP_001232325.1	77.1
BX933729	refseq_protein	XP_420335.2	77.1
BX934191	refseq_protein	NP_001072944.1	77.1
CD762774	pfam	A2M	77.1
CR353852	swissprot	ZN423_RAT	77.1
CR388809	refseq_protein	XP_429876.2	77.1
CD217624	swissprot	TRC2L_HUMAN	77.2
BU492861	refseq_protein	XP_002193236.1	77.3
BU234417	refseq_protein	XP_546782.2	77.4
CR353494	pfam	Thiol-ester_cl	77.4
CR406906	refseq_protein	XP_002197981.1	77.4
BX935004	refseq_protein	XP_421338.2	77.5
CR385856	pfam	Adaptin_N	77.5
CR352357	refseq_protein	XP_001232601.1	77.6
BU399392	refseq_protein	XP_418460.2	77.7
BX931077	refseq_protein	NP_989833.1	77.7
BX932779	refseq_protein	XP_422192.1	77.7
BX932960	refseq_protein	XP_422192.1	77.7
AJ720108	swissprot	HDAC9_CHICK	77.8
BU387557	refseq_protein	XP_416829.2	77.8
CO767765	pfam	RRM_1	77.8
CR391656	refseq_protein	XP_429794.1	77.8
BX929599	pfam	Ribosomal_L7Ae	78
BX933351	refseq_protein	XP_422834.2	78
BU141924	refseq_protein	XP_002193609.1	78.1
BU485589	refseq_protein	XP_429208.2	78.1
CR353330	pfam	TatD_DNase	78.1
CR385959	refseq_protein	XP_002191133.1	78.1
AJ719541	refseq_protein	NP_001026093.1	78.2
BI065091	refseq_protein	XP_001235155.1	78.2
CD215397	refseq_protein	XP_417309.2	78.2
CN236875	refseq_protein	XP_429180.2	78.2
CR387110	refseq_protein	XP_001232251.1	78.2
BU203796	refseq_protein	XP_002198841.1	78.3
BU227671	refseq_protein	XP_002198413.1	78.3
BU361883	refseq_protein	XP_414326.2	78.3
BU363303	refseq_protein	XP_419589.2	78.3
BX936276	pfam	DnaJ	78.3
CR352660	refseq_protein	XP_414112.2	78.3
CR386054	refseq_protein	XP_420161.2	78.3
CR386747	refseq_protein	XP_002711990.1	78.3
BU356045	pfam	Plectin	78.4
BX936208	refseq_protein	XP_421883.2	78.4
CR386719	pfam	ThiF	78.4
BX276738	refseq_protein	XP_414000.2	78.5
CR389512	refseq_protein	XP_001233731.1	78.5
CR406387	refseq_protein	XP_417289.2	78.5
AJ736295	refseq_protein	XP_418593.2	78.6
BX929833	refseq_protein	XP_001480487.1	78.6
CR386717	refseq_protein	XP_002193697.1	78.6
CR390349	refseq_protein	XP_001511095.1	78.6
CR407077	refseq_protein	XP_001493127.2	78.6
CR523010	refseq_protein	XP_418593.2	78.6
BU201462	refseq_protein	XP_419042.2	78.7
CR523211	refseq_protein	XP_002188413.1	78.7
AY885230	refseq_protein	NP_001012404.1	78.8
BU131321	pfam	GIDE	78.8
BU320348	pfam	Pfam-B_28419	78.8
CR389756	refseq_protein	XP_423439.2	78.8
CR406949	refseq_protein	XP_001000764.1	78.8
CR407398	refseq_protein	XP_415496.2	78.8
CV862581	refseq_protein	XP_002187878.1	78.8
AL585202	refseq_protein	XP_001509246.1	78.9
BM487470	refseq_protein	XP_415415.2	78.9
CK606995	pfam	V-set	79
CR385236	refseq_protein	XP_415323.2	79
CR388858	refseq_protein	XP_001235044.1	79
BU455881	refseq_protein	XP_419352.2	79.1
BX931983	pfam	Matrilin_ccoil	79.1
AJ728991	refseq_protein	XP_001232744.1	79.2
BU338390	refseq_protein	ZP_06716728.1	79.2
BX932807	refseq_protein	XP_421516.1	79.2
CD215135	refseq_protein	XP_420132.2	79.2
CR353823	refseq_protein	XP_001233848.1	79.2
CR385930	refseq_protein	ZP_06716728.1	79.2
BU356179	refseq_protein	XP_415057.2	79.3
CR387260	pfam	Pyridox_oxidase	79.3
BX931907	pfam	WD40	79.4
BX935093	pfam	WD40	79.4
CK608977	refseq_protein	XP_002191772.1	79.4
CN235961	refseq_protein	XP_413803.2	79.4
CR386271	refseq_protein	XP_001232107.1	79.4
CV862644	refseq_protein	XP_415911.1	79.4
AL588498	pfam	Aa_trans	79.5
BG712154	pfam	Peptidase_M24	79.5
BU449131	refseq_protein	XP_421067.2	79.5
CD215681	refseq_protein	XP_693022.3	79.5
CR390813	refseq_protein	XP_416609.2	79.5
BU373433	refseq_protein	NP_001136321.1	79.6
BX933015	pfam	Histone	79.7
CO770435	refseq_protein	XP_002194737.1	79.7
CR406801	refseq_protein	XP_417161.2	79.7
BU249746	refseq_protein	XP_002190354.1	79.8
BU321757	refseq_protein	XP_416671.2	79.8
CR406230	refseq_protein	XP_415269.1	79.9
BU136209	refseq_protein	XP_001233995.1	80
CR524261	refseq_protein	XP_002198770.1	80
BU211505	refseq_protein	NP_082617.2	80.1
CR387507	refseq_protein	XP_001235156.1	80.1
CR524009	refseq_protein	XP_421798.2	80.1
BG712700	refseq_protein	XP_425222.2	80.2
BU295914	refseq_protein	XP_002196261.1	80.2
BU303283	refseq_protein	XP_418968.2	80.2
BU343432	swissprot	MTUS2_HUMAN	80.2
BU385393	refseq_protein	XP_002190162.1	80.2
BU467932	refseq_protein	XP_001508873.1	80.2
AL588357	refseq_protein	XP_526096.2	80.3
CR353410	refseq_protein	XP_414524.2	80.3
AY681125	refseq_protein	NP_001004769.1	80.4
BX932047	refseq_protein	XP_416726.1	80.4
CR390235	refseq_protein	NP_001152872.1	80.4
CR406671	pfam	TSP_1	80.4
BU358433	refseq_protein	XP_414518.2	80.5
BU470000	refseq_protein	XP_001514827.1	80.5
CO763439	refseq_protein	XP_419763.2	80.5
AF198349	pfam	Ski_Sno	80.6
AJ442326	pfam	DEAD	80.7
AM067079	refseq_protein	XP_417915.2	80.7
BU393990	refseq_protein	XP_002191440.1	80.7
BX933561	refseq_protein	XP_001493302.2	80.8
AF508228	pfam	Syndecan	80.9
BU390377	refseq_protein	XP_001235310.1	80.9
BX262991	refseq_protein	XP_415649.2	80.9
CR390553	refseq_protein	XP_415183.1	80.9
AJ394418	refseq_protein	XP_416707.2	81
AJ719644	refseq_protein	NP_001004403.1	81
AY675345	refseq_protein	NP_001004403.1	81
BM440727	pfam	NAD_binding_5	81
BX950533	refseq_protein	XP_002199300.1	81
BU317250	refseq_protein	XP_425776.2	81.1
BX934762	refseq_protein	XP_421443.2	81.1
CD737095	pfam	SSF	81.1
CR390418	refseq_protein	XP_414564.1	81.1
BU297853	refseq_protein	XP_418014.2	81.2
CR388777	refseq_protein	XP_417171.2	81.2
CR406054	refseq_protein	XP_419183.2	81.2
BX933868	refseq_protein	XP_001234375.1	81.4
BX935614	refseq_protein	XP_416906.1	81.4
BU288006	refseq_protein	XP_424010.2	81.5
BU382390	refseq_protein	XP_001233265.1	81.5
BX279437	refseq_protein	XP_415633.2	81.5
BX934421	pfam	FAST_2	81.5
BX934698	refseq_protein	XP_002199475.1	81.5
BG625039	refseq_protein	XP_421327.2	81.6
BX269535	pfam	Myosin_tail_1	81.6
BX931644	refseq_protein	NP_001131122.1	81.6
CR353556	refseq_protein	XP_002188139.1	81.6
CR407128	refseq_protein	NP_001019754.1	81.6
CR523691	refseq_protein	XP_419672.2	81.7
BM487785	pfam	Ank	81.8
BU115114	refseq_protein	XP_424982.2	81.8
BU237399	refseq_protein	YP_002327878.1	81.8
BX934075	refseq_protein	XP_001233025.1	81.8
CD218974	refseq_protein	XP_002196088.1	81.8
CD729265	refseq_protein	XP_002189978.1	81.8
CR353488	swissprot	SC16B_CHICK	81.9
CR353930	refseq_protein	XP_419309.2	81.9
AB028627	refseq_protein	XP_414186.2	82
BU210641	refseq_protein	XP_417014.2	82
BX261505	refseq_protein	XP_001491475.2	82
CR354083	refseq_protein	XP_418287.2	82
BQ037105	refseq_protein	NP_001038157.1	82.1
BX933538	refseq_protein	XP_421161.1	82.1
BX935127	refseq_protein	XP_418025.2	82.1
CN226033	pfam	KN_motif	82.1
CR407348	refseq_protein	XP_416152.2	82.1
BU114326	refseq_protein	XP_002189726.1	82.2
BU314764	refseq_protein	XP_416690.2	82.2
BX269203	refseq_protein	XP_001519512.1	82.2
BX931536	refseq_protein	XP_001231275.1	82.2
BX932206	refseq_protein	XP_001232659.1	82.2
CN228372	refseq_protein	XP_415587.2	82.2
CR352826	refseq_protein	XP_421128.2	82.2
CR353085	refseq_protein	XP_420516.2	82.2
CR388438	refseq_protein	XP_429651.2	82.2
CR389100	refseq_protein	XP_417141.2	82.2
CR733412	refseq_protein	XP_001716230.2	82.2
BU199588	refseq_protein	XP_419686.2	82.3
BX950505	pfam	bZIP_1	82.3
CR352597	refseq_protein	NP_001020612.1	82.3
S74622	refseq_protein	NP_990058.1	82.3
BU445065	pfam	Pro_isomerase	82.4
CR407451	refseq_protein	XP_001514648.1	82.4
BU452179	refseq_protein	XP_001231289.1	82.5
BU486516	refseq_protein	XP_001233697.1	82.5
BX931779	refseq_protein	XP_415759.2	82.5
CR388709	refseq_protein	XP_002187426.1	82.5
CR406079	refseq_protein	XP_001231431.1	82.5
AB154518	refseq_protein	NP_001010842.1	82.6
BU202622	refseq_protein	XP_420374.2	82.6
BU454962	refseq_protein	XP_001234675.1	82.6
BX275222	refseq_protein	XP_001231710.1	82.6
CR386004	refseq_protein	XP_002187615.1	82.6
BI066953	refseq_protein	XP_419145.2	82.7
BU234163	refseq_protein	XP_422073.1	82.7
BX933479	refseq_protein	XP_414861.2	82.7
CB016435	refseq_protein	XP_001236120.1	82.7
CF250579	swissprot	AT2C1_PONAB	82.7
CR386796	refseq_protein	XP_414871.2	82.7
BU420694	refseq_protein	XP_002193727.1	82.8
BX261573	refseq_protein	XP_425853.2	82.8
BX931568	refseq_protein	NP_001075630.1	82.8
CN235565	refseq_protein	XP_001235990.1	82.8
CR387520	swissprot	GARL3_CHICK	82.8
AJ740557	refseq_protein	XP_001694183.1	82.9
BU213885	refseq_protein	XP_002199649.1	82.9
BU286826	refseq_protein	XP_001090490.1	82.9
BU456851	refseq_protein	XP_001232404.1	82.9
BX277943	pfam	Granin	82.9
CR524103	refseq_protein	XP_415762.2	82.9
BX931141	refseq_protein	XP_413774.2	83
BX933075	refseq_protein	XP_414850.2	83
CR353689	refseq_protein	XP_421388.1	83
CR386454	refseq_protein	XP_421472.2	83
AY188765	refseq_protein	XP_001236334.1	83.1
BU358355	refseq_protein	XP_422530.2	83.1
BX935110	refseq_protein	XP_001231316.1	83.1
BX950362	refseq_protein	XP_418510.2	83.1
AJ720362	refseq_protein	NP_001006340.1	83.2
AJ720519	refseq_protein	NP_001006400.1	83.2
BU236850	refseq_protein	XP_420843.2	83.2
BX930074	refseq_protein	XP_425433.2	83.2
BX950818	refseq_protein	XP_420992.2	83.2
CR389729	refseq_protein	XP_414779.2	83.2
AJ449199	refseq_protein	XP_415584.2	83.3
AW355665	refseq_protein	XP_001368861.1	83.3
BU126224	refseq_protein	XP_002195771.1	83.3
BU370366	pfam	TTL	83.3
BX934815	pfam	PP-binding	83.3
CN209946	pfam	Pfam-B_1583	83.3
CR386657	refseq_protein	XP_429686.2	83.3
BU219259	refseq_protein	XP_416661.2	83.4
AJ444890	refseq_protein	XP_002188071.1	83.5
BU379031	refseq_protein	XP_414277.2	83.5
BU450623	refseq_protein	XP_418285.2	83.5
CD217724	refseq_protein	XP_416582.2	83.5
BX931697	refseq_protein	XP_415651.1	83.6
CD764497	refseq_protein	XP_420190.2	83.6
CV041903	refseq_protein	XP_002195144.1	83.6
AJ721072	refseq_protein	NP_001026617.1	83.7
BU315292	refseq_protein	XP_420759.2	83.7
BU350695	refseq_protein	XP_001231932.1	83.7
BX929994	refseq_protein	XP_417553.2	83.7
CO772924	refseq_protein	XP_415998.2	83.7
CR407459	pfam	Pfam-B_73528	83.7
CR523370	refseq_protein	XP_427045.2	83.7
AB121969	refseq_protein	XP_002187974.1	83.8
BU375230	refseq_protein	XP_416267.2	83.8
BX931612	refseq_protein	XP_001233699.1	83.8
BX932158	refseq_protein	XP_413798.2	83.8
CR407322	refseq_protein	XP_424383.1	83.8
BU298212	swissprot	F16A2_MOUSE	83.9
BU397576	refseq_protein	XP_419864.2	83.9
BX930320	refseq_protein	XP_419737.2	83.9
BX931832	refseq_protein	XP_419298.2	83.9
CO769991	pfam	PH	83.9
CV037755	refseq_protein	XP_421227.2	83.9
AJ446561	refseq_protein	XP_414051.2	84
BU142242	refseq_protein	XP_001233271.1	84
BU280200	refseq_protein	XP_001371844.1	84
BX929648	pfam	Mito_carr	84
BX930478	refseq_protein	XP_421057.2	84
BX931211	refseq_protein	XP_002187446.1	84
CO770005	refseq_protein	XP_414460.2	84
CR387411	refseq_protein	XP_002193439.1	84
CR389381	refseq_protein	XP_415453.2	84
AJ393361	refseq_protein	XP_001694183.1	84.1
BX935479	refseq_protein	XP_425063.2	84.1
CO765790	refseq_protein	XP_420731.2	84.1
CR523155	refseq_protein	NP_989745.1	84.1
CR523487	refseq_protein	XP_001234934.1	84.1
BU121688	refseq_protein	XP_002192036.1	84.2
BX932157	refseq_protein	XP_002192894.1	84.2
BX934853	refseq_protein	XP_414121.2	84.2
CR389779	refseq_protein	XP_417964.2	84.2
CR405911	pfam	Beach	84.2
CR523017	refseq_protein	XP_001365963.1	84.2
CR733275	pfam	Beach	84.2
BU432995	refseq_protein	XP_001231548.1	84.3
BX931406	refseq_protein	XP_416094.1	84.3
CR524067	refseq_protein	XP_414695.2	84.3
AJ720333	refseq_protein	NP_989506.1	84.4
BU114763	pfam	SPB_interacting	84.4
BU377412	refseq_protein	XP_418798.2	84.4
BX935885	refseq_protein	XP_415779.2	84.4
BU242438	refseq_protein	XP_422238.2	84.5
BU446406	refseq_protein	XP_001234969.1	84.5
BX950625	refseq_protein	XP_002188413.1	84.5
CO423405	refseq_protein	XP_420379.2	84.5
CR386733	refseq_protein	XP_001233194.1	84.5
AJ720911	refseq_protein	NP_001001778.2	84.6
BM487131	pfam	ThiF	84.6
BU349331	refseq_protein	NP_033882.1	84.6
BX933239	refseq_protein	XP_002114310.1	84.6
BX934401	pfam	RRM_1	84.6
CR406351	pfam	DUF846	84.6
AJ720286	refseq_protein	NP_001026061.1	84.7
BU217968	swissprot	ARSJ_MOUSE	84.7
BX935444	refseq_protein	XP_417193.1	84.7
CO767160	refseq_protein	ZP_06717488.1	84.7
CO770222	pfam	Pkinase	84.7
CR352533	refseq_protein	XP_418977.2	84.7
CR385555	refseq_protein	XP_430366.1	84.7
AJ720080	swissprot	MESD_CHICK	84.8
BU129623	refseq_protein	XP_002187724.1	84.8
BX929985	refseq_protein	XP_414645.2	84.8
BX930888	refseq_protein	XP_415033.1	84.8
CD735266	refseq_protein	XP_418813.2	84.8
CR406881	refseq_protein	XP_423334.2	84.8
CR523223	refseq_protein	XP_420714.1	84.8
CV036738	pfam	Sulfotransfer_2	84.8
BU229687	refseq_protein	XP_001233738.1	84.9
BU244576	pfam	Mito_carr	84.9
BU299672	refseq_protein	XP_002194790.1	85
BX929845	refseq_protein	XP_424544.1	85
BX933362	refseq_protein	XP_430486.2	85
CR387079	pfam	Asp	85
CR523570	refseq_protein	XP_418638.1	85
BM440517	refseq_protein	NP_001091009.1	85.1
CN231759	refseq_protein	XP_421357.2	85.1
CR386281	pfam	SAB	85.1
CR387017	refseq_protein	XP_418603.2	85.1
CR391231	refseq_protein	XP_001233951.1	85.1
AY129071	refseq_protein	NP_989798.1	85.2
BU377446	pfam	Band_7	85.2
BX934627	swissprot	ST7_CHICK	85.2
BX935691	refseq_protein	XP_416595.2	85.2
CN228643	refseq_protein	XP_001235247.1	85.2
CR386876	refseq_protein	XP_002200197.1	85.2
CR390459	refseq_protein	XP_415681.2	85.2
CR405744	refseq_protein	XP_420051.2	85.2
CR407410	refseq_protein	XP_429413.2	85.2
CV041387	refseq_protein	XP_001234911.1	85.2
AJ721036	pfam	DUF1716	85.3
BX935212	refseq_protein	XP_002191063.1	85.3
CR391051	refseq_protein	XP_420083.2	85.3
CV856012	refseq_protein	XP_001233937.1	85.3
AF227683	refseq_protein	NP_990036.1	85.4
BU296418	refseq_protein	XP_002190896.1	85.4
BU305156	refseq_protein	XP_002199000.1	85.4
BU388127	refseq_protein	XP_414124.2	85.4
BU392218	refseq_protein	XP_001234408.1	85.4
BU435583	refseq_protein	NP_001107553.1	85.4
BU450276	refseq_protein	XP_417403.1	85.4
BX933736	refseq_protein	XP_414029.2	85.4
BX934607	refseq_protein	XP_413987.1	85.4
CR406797	refseq_protein	XP_423118.2	85.4
CR352518	pfam	Glyco_transf_25	85.5
CR406514	refseq_protein	XP_001234496.1	85.5
AJ720302	pfam	Pfam-B_6194	85.6
BU107814	refseq_protein	XP_002192090.1	85.6
BX931348	refseq_protein	XP_002197674.1	85.6
BX934538	refseq_protein	XP_418673.1	85.6
CR352552	refseq_protein	XP_418673.1	85.6
AJ720374	refseq_protein	NP_001025715.1	85.7
AJ720810	refseq_protein	XP_001234659.1	85.7
BU413991	refseq_protein	XP_426681.2	85.7
BU436922	refseq_protein	XP_416155.2	85.7
BU475400	pfam	Pfam-B_347	85.7
BX929909	refseq_protein	NP_001007087.1	85.7
BX933776	pfam	fn2	85.7
CR386977	refseq_protein	NP_990248.1	85.7
CR389131	pfam	Pfam-B_30219	85.7
CR390488	refseq_protein	XP_001236326.1	85.7
CR407175	refseq_protein	NP_001128317.1	85.7
BU442801	refseq_protein	XP_001378156.1	85.8
CR386840	refseq_protein	XP_002189710.1	85.8
BU272264	refseq_protein	XP_001232685.1	85.9
BU326950	refseq_protein	XP_536697.2	85.9
BU361745	refseq_protein	XP_002198885.1	85.9
BU368854	refseq_protein	XP_422118.2	85.9
CR352440	refseq_protein	XP_420344.2	85.9
CR385346	refseq_protein	XP_421537.2	85.9
CR386448	pfam	Pfam-B_16874	85.9
CR391290	refseq_protein	XP_419325.2	85.9
BU299470	pfam	Pfam-B_11750	86
BU313537	refseq_protein	XP_002729610.1	86
BU392393	refseq_protein	XP_419844.2	86
BU471986	pfam	ANF_receptor	86
BX930608	refseq_protein	XP_419874.1	86
CR353663	pfam	SCAMP	86
CR385399	refseq_protein	XP_424814.2	86
CR390734	refseq_protein	XP_001232967.1	86
BU325823	refseq_protein	XP_001231260.1	86.1
BX933226	refseq_protein	XP_002187726.1	86.1
CN219448	refseq_protein	XP_002190860.1	86.1
BM491788	pfam	WW	86.2
BX931725	refseq_protein	XP_419232.2	86.2
BX950681	refseq_protein	XP_423708.2	86.2
CR387249	refseq_protein	NP_989546.1	86.2
BU123824	refseq_protein	XP_414067.2	86.3
BX931571	refseq_protein	XP_421825.1	86.3
CB018359	refseq_protein	XP_417242.2	86.3
BU331122	refseq_protein	XP_422153.2	86.4
BU441571	refseq_protein	XP_420063.2	86.4
CV861900	refseq_protein	XP_415099.2	86.4
AF160960	pfam	Folate_rec	86.5
AM066083	refseq_protein	XP_417536.2	86.5
BU252239	refseq_protein	XP_421394.2	86.5
BU409855	refseq_protein	XP_419972.2	86.5
BU473277	refseq_protein	NP_001034693.1	86.5
CR387267	refseq_protein	XP_002199669.1	86.5
CR406856	refseq_protein	XP_001231900.1	86.5
BU285805	refseq_protein	XP_001233972.1	86.6
BX930622	refseq_protein	XP_001233073.1	86.6
BX931006	refseq_protein	XP_418538.2	86.6
BX932528	refseq_protein	XP_002196213.1	86.6
CR387740	refseq_protein	XP_415428.2	86.6
AY879283	refseq_protein	NP_001038109.1	86.7
BI393769	refseq_protein	XP_002196928.1	86.7
BU138644	refseq_protein	XP_001234092.1	86.7
BU367619	refseq_protein	XP_415046.2	86.7
BU452455	refseq_protein	XP_420102.2	86.7
CF255528	refseq_protein	XP_001232329.1	86.7
CN222861	refseq_protein	XP_425010.2	86.7
CR390716	refseq_protein	XP_430279.2	86.7
AJ737683	pfam	UCH	86.8
AM071681	refseq_protein	XP_001233394.1	86.8
AY534899	refseq_protein	NP_001001606.1	86.8
BU347601	pfam	zf-C3HC4	86.8
BX934851	refseq_protein	NP_001001606.1	86.8
BX950485	refseq_protein	XP_416148.1	86.8
CF253216	refseq_protein	XP_425185.1	86.8
CR385890	refseq_protein	XP_417655.2	86.8
CR407360	refseq_protein	XP_418051.2	86.8
AJ392499	refseq_protein	XP_001232095.1	86.9
AJ720189	refseq_protein	NP_001007885.1	86.9
BX929269	refseq_protein	XP_422365.1	86.9
CR385276	refseq_protein	XP_421537.2	86.9
CR386293	refseq_protein	XP_002194494.1	86.9
CR390157	refseq_protein	XP_422501.1	86.9
AJ736001	refseq_protein	XP_001234505.1	87
BU124204	refseq_protein	XP_413852.2	87
BU464855	refseq_protein	XP_425012.2	87
BX929679	refseq_protein	XP_419224.2	87
BX934033	refseq_protein	XP_421146.2	87
CN236429	refseq_protein	XP_422802.2	87
CR352446	refseq_protein	XP_421725.2	87
CR353747	refseq_protein	XP_421901.2	87
CR388528	refseq_protein	XP_421865.2	87
AJ851545	refseq_protein	XP_001694183.1	87.1
BU120985	refseq_protein	XP_001232864.1	87.1
BU392642	refseq_protein	XP_002190383.1	87.1
CD731486	refseq_protein	XP_427123.2	87.1
CD762754	refseq_protein	XP_001231331.1	87.1
CF255743	refseq_protein	XP_419012.2	87.1
CR353720	swissprot	PDE7B_HUMAN	87.1
CR406246	refseq_protein	XP_001231707.1	87.1
AJ720671	pfam	Septin	87.2
AJ851383	pfam	Septin	87.2
BU296544	refseq_protein	XP_002192786.1	87.2
BU325524	refseq_protein	XP_422848.2	87.2
BU386143	refseq_protein	XP_417909.2	87.2
BX277823	pfam	DUF3402	87.2
CD728822	refseq_protein	XP_416636.1	87.2
CN219313	pfam	DUF3402	87.2
CR354158	pfam	MFS_1	87.2
CR523390	pfam	Pfam-B_1579	87.2
CR523784	refseq_protein	XP_420686.2	87.2
AJ393234	refseq_protein	XP_002192371.1	87.3
BI065721	refseq_protein	XP_417851.2	87.3
BU268626	refseq_protein	XP_419881.2	87.3
BU335397	refseq_protein	XP_421582.2	87.3
BU443371	refseq_protein	XP_002189991.1	87.3
BU463425	refseq_protein	XP_414009.2	87.3
BX935074	refseq_protein	XP_420247.2	87.3
CN220827	refseq_protein	XP_417851.2	87.3
CO770952	refseq_protein	XP_423743.2	87.3
CR353514	refseq_protein	XP_001236326.1	87.3
CR388584	refseq_protein	XP_419763.2	87.3
AF057364	refseq_protein	NP_989454.1	87.4
AJ428876	swissprot	SPP24_CHICK	87.4
AJ851742	refseq_protein	NP_001026337.1	87.4
BU226881	pfam	Y_phosphatase	87.4
BU261492	refseq_protein	XP_422417.2	87.4
BU291774	refseq_protein	XP_001232656.1	87.4
BX934990	refseq_protein	XP_421160.1	87.4
CD727148	refseq_protein	XP_423289.2	87.4
CR352663	refseq_protein	XP_417476.2	87.4
CR353737	refseq_protein	XP_416725.1	87.4
CR385579	pfam	Ras	87.4
CR389108	pfam	OTU	87.4
CR406584	refseq_protein	XP_419923.1	87.4
AJ719287	pfam	ICMT	87.5
AJ851500	pfam	Pkinase	87.5
BF723683	refseq_protein	XP_415040.2	87.5
CN226021	refseq_protein	XP_511718.2	87.5
CR353009	refseq_protein	XP_418616.2	87.5
AJ720339	refseq_protein	NP_001026364.1	87.6
BI066070	refseq_protein	XP_423893.2	87.6
BX930002	refseq_protein	XP_416468.2	87.6
CN383228	refseq_protein	XP_423893.2	87.6
CR406879	refseq_protein	XP_416217.1	87.6
X05558	refseq_protein	NP_001095200.1	87.6
AF409095	pfam	Patched	87.7
AJ720720	refseq_protein	NP_001025787.1	87.7
AJ851748	refseq_protein	NP_001025963.1	87.7
BG709759	refseq_protein	XP_416348.2	87.7
BU229729	refseq_protein	XP_420597.2	87.7
BU230508	refseq_protein	XP_427715.2	87.7
BX930202	refseq_protein	XP_419621.2	87.7
BX934456	swissprot	RS24_RAT	87.7
BX934827	swissprot	CNTN5_CHICK	87.7
BX935166	refseq_protein	XP_002187257.1	87.7
CF250193	pfam	Homeobox	87.7
CR386527	refseq_protein	XP_429506.2	87.7
CR387435	refseq_protein	XP_424992.2	87.7
AM064888	pfam	UNC-93	87.8
BU113615	swissprot	FOXJ2_MOUSE	87.8
BU225204	refseq_protein	XP_001232354.1	87.8
BU306700	refseq_protein	XP_420041.1	87.8
BU316781	refseq_protein	NP_001006566.1	87.8
BU362601	refseq_protein	XP_416275.2	87.8
BU452849	refseq_protein	XP_423226.2	87.8
BX929572	refseq_protein	NP_001103530.1	87.8
BX934897	pfam	Pfam-B_11797	87.8
BX936066	refseq_protein	NP_001122205.1	87.8
CO761242	refseq_protein	ZP_06716728.1	87.8
CR385110	refseq_protein	XP_420396.2	87.8
CR524394	refseq_protein	XP_417464.1	87.8
CV860034	refseq_protein	XP_426010.2	87.8
AY283064	swissprot	FZD6_CHICK	87.9
BM426600	refseq_protein	XP_002195992.1	87.9
BU119647	refseq_protein	XP_419564.2	87.9
BU233444	pfam	CAP_GLY	87.9
BU469016	refseq_protein	XP_421614.2	87.9
BX934822	refseq_protein	XP_421028.1	87.9
CN237971	pfam	TPR_1	87.9
CR354089	swissprot	COF2_CHICK	87.9
CR390205	refseq_protein	XP_419771.1	87.9
CR524107	refseq_protein	NP_989976.2	87.9
AJ721114	refseq_protein	NP_001026005.1	88
AJ851457	pfam	DUF2046	88
BX932088	refseq_protein	XP_420971.1	88
BX933530	refseq_protein	XP_417895.1	88
BX934063	refseq_protein	XP_416682.2	88
BX934486	refseq_protein	XP_416184.1	88
CD218766	refseq_protein	XP_002195570.1	88
CV860631	refseq_protein	XP_418888.2	88
D49365	refseq_protein	NP_990448.1	88
AJ851605	refseq_protein	NP_001012911.1	88.1
AY164724	pfam	Pfam-B_15554	88.1
BU255450	pfam	GRAM	88.1
BX930217	pfam	Pfam-B_39724	88.1
BX936097	refseq_protein	XP_414393.2	88.1
CR388769	refseq_protein	XP_418375.2	88.1
CR390021	refseq_protein	NP_001012911.1	88.1
CR390386	refseq_protein	XP_422476.2	88.1
CR524049	refseq_protein	XP_420572.2	88.1
BU114438	refseq_protein	XP_002198030.1	88.2
BX929400	refseq_protein	XP_419877.2	88.2
BX929509	refseq_protein	XP_420200.2	88.2
BX931562	pfam	GCC2_GCC3	88.2
CR353731	pfam	RRM_1	88.2
CV891187	refseq_protein	XP_417693.2	88.2
AF145780	refseq_protein	XP_001233181.1	88.3
AJ720677	pfam	DUF862	88.3
BU364152	refseq_protein	XP_002198336.1	88.3
BX950598	refseq_protein	XP_421849.1	88.3
CR386491	refseq_protein	XP_001233986.1	88.3
CR387405	refseq_protein	XP_424219.2	88.3
CV859054	refseq_protein	XP_002189513.1	88.3
U72992	pfam	TF_AP-2	88.3
AJ719670	refseq_protein	NP_001025737.1	88.4
AJ719760	refseq_protein	NP_001007878.1	88.4
AJ720793	refseq_protein	NP_001025750.1	88.4
AJ851814	refseq_protein	NP_001026779.1	88.4
BU421057	refseq_protein	NP_001038039.1	88.4
BX267690	refseq_protein	XP_418989.1	88.4
BX932706	refseq_protein	XP_414759.2	88.4
BX932889	refseq_protein	XP_419898.2	88.4
BX950298	pfam	Rotamase	88.4
BX950774	refseq_protein	XP_419962.1	88.4
U81801	refseq_protein	NP_990242.1	88.4
AJ393520	refseq_protein	XP_414653.1	88.5
BU306495	refseq_protein	XP_420845.2	88.5
BX930010	pfam	PH	88.5
BX933890	refseq_protein	XP_421375.2	88.5
CO423506	refseq_protein	XP_420523.2	88.5
CR523198	refseq_protein	XP_425349.2	88.5
DN929375	refseq_protein	XP_417164.2	88.5
BU436579	refseq_protein	XP_002189968.1	88.6
BX931268	refseq_protein	XP_002708097.1	88.6
BX933831	refseq_protein	NP_003851.1	88.6
BX934848	refseq_protein	XP_420607.2	88.6
BX935065	refseq_protein	XP_416488.2	88.6
CO507177	pfam	Cactin_mid	88.6
CR390793	refseq_protein	XP_421820.2	88.6
AB044371	refseq_protein	NP_989524.1	88.7
AJ720116	refseq_protein	NP_001006159.1	88.7
BU212536	refseq_protein	XP_416706.2	88.7
BU272517	refseq_protein	XP_002196877.1	88.7
BX929475	refseq_protein	XP_418745.2	88.7
BX934110	refseq_protein	XP_002199479.1	88.7
BX936218	refseq_protein	XP_416784.2	88.7
CR387150	refseq_protein	XP_420151.1	88.7
CR387717	refseq_protein	XP_424220.2	88.7
CR390999	refseq_protein	XP_420831.2	88.7
CR523277	refseq_protein	XP_001233502.1	88.7
AJ720953	refseq_protein	NP_001026113.1	88.8
BU135486	pfam	Ras	88.8
BU217348	pfam	Na_H_Exchanger	88.8
BU219603	refseq_protein	XP_418749.2	88.8
BX950518	refseq_protein	XP_420596.1	88.8
CN231357	refseq_protein	XP_001236976.1	88.8
CO635716	pfam	PH	88.8
CR391045	refseq_protein	XP_418231.2	88.8
CR406276	refseq_protein	XP_420012.2	88.8
DR424337	refseq_protein	XP_415848.2	88.8
BU474119	refseq_protein	XP_001235193.1	88.9
BX932150	refseq_protein	XP_001513513.1	88.9
CR354179	swissprot	TTC13_HUMAN	88.9
DT659878	refseq_protein	XP_002197537.1	88.9
BU404514	pfam	A2M_recep	89
BX930126	refseq_protein	XP_001233919.1	89
BX933593	refseq_protein	XP_417945.2	89
AL585019	refseq_protein	XP_420787.1	89.1
BU379448	refseq_protein	XP_001234689.1	89.1
BX931430	refseq_protein	XP_419678.2	89.1
BX950382	refseq_protein	XP_422799.1	89.1
BX950599	refseq_protein	XP_414478.2	89.1
CD215001	refseq_protein	XP_001364707.1	89.1
CO771126	refseq_protein	XP_001234294.1	89.1
CR338944	refseq_protein	XP_422675.2	89.1
CR353675	refseq_protein	XP_422489.1	89.1
CR353984	refseq_protein	NP_001107231.1	89.1
CR524382	refseq_protein	XP_419064.2	89.1
AY831397	refseq_protein	NP_001020007.1	89.2
BG712910	refseq_protein	XP_001232018.1	89.2
BM491284	refseq_protein	XP_417744.2	89.2
BU298184	refseq_protein	XP_002193175.1	89.2
BX932820	refseq_protein	XP_002193175.1	89.2
CD216369	refseq_protein	XP_419904.2	89.2
CR353604	pfam	I-set	89.2
CR388575	refseq_protein	XP_418346.2	89.2
AJ445546	refseq_protein	XP_416917.2	89.3
BU215518	swissprot	ANM8_HUMAN	89.3
BU275067	refseq_protein	XP_002188511.1	89.3
BU280264	pfam	Pfam-B_9293	89.3
BU386367	refseq_protein	XP_423055.2	89.3
BU417520	refseq_protein	XP_421456.2	89.3
BX929348	refseq_protein	XP_421020.1	89.3
BX930961	refseq_protein	XP_414890.1	89.3
BX950230	refseq_protein	NP_001020611.1	89.3
CR524426	refseq_protein	XP_422308.2	89.3
AJ810850	pfam	AA_permease	89.4
BU391712	refseq_protein	XP_421133.1	89.4
BX932351	pfam	FGF	89.4
CR353654	refseq_protein	XP_001233441.1	89.4
CR386662	pfam	fn3	89.4
CR524463	refseq_protein	XP_414394.2	89.4
AF327880	refseq_protein	XP_001233949.1	89.5
BI393807	refseq_protein	XP_414955.2	89.5
BU202212	refseq_protein	NP_001038135.1	89.5
BU358844	refseq_protein	XP_416543.2	89.5
BU392166	refseq_protein	XP_001231802.1	89.5
BX932875	refseq_protein	XP_418270.2	89.5
CR353826	pfam	zf-C3HC4	89.5
CR385529	refseq_protein	XP_001374458.1	89.5
CR385536	refseq_protein	XP_414820.2	89.5
DR425818	refseq_protein	XP_001233314.1	89.5
U80614	pfam	Homeobox	89.5
AB161354	refseq_protein	NP_001038139.1	89.6
AJ720799	refseq_protein	NP_001012291.1	89.6
BG712074	refseq_protein	XP_415299.2	89.6
BU283271	refseq_protein	XP_002191163.1	89.6
BU370698	refseq_protein	XP_425787.2	89.6
BU385992	refseq_protein	XP_001232050.1	89.6
BU410705	refseq_protein	XP_419877.2	89.6
BX933279	refseq_protein	XP_421158.2	89.6
CR389152	refseq_protein	XP_002191212.1	89.6
CR407443	refseq_protein	XP_418694.2	89.6
DR430066	refseq_protein	XP_001232217.1	89.6
AJ720825	pfam	PX	89.7
BU241057	refseq_protein	XP_001234789.1	89.7
BI066844	refseq_protein	XP_001232946.1	89.8
BU205684	refseq_protein	XP_421810.2	89.8
BU270429	refseq_protein	XP_002194233.1	89.8
BU279629	refseq_protein	XP_413971.2	89.8
BU460677	refseq_protein	XP_416937.2	89.8
BX932699	refseq_protein	XP_419257.2	89.8
CR352942	refseq_protein	XP_415829.2	89.8
CR388939	refseq_protein	NP_001035797.1	89.8
AJ851462	refseq_protein	XP_001233173.1	89.9
AJ851557	refseq_protein	NP_001106637.1	89.9
BU280868	refseq_protein	XP_420799.2	89.9
BX933917	refseq_protein	XP_417446.2	89.9
BX934402	refseq_protein	XP_419501.2	89.9
CD215097	refseq_protein	XP_427846.2	89.9
CR388477	refseq_protein	XP_419534.2	89.9
CR388684	refseq_protein	XP_421614.2	89.9
CR391042	refseq_protein	XP_424893.2	89.9
BU365150	refseq_protein	XP_418999.2	90
BX931884	refseq_protein	XP_419601.2	90
BX934036	pfam	Endothelin	90
BX935954	refseq_protein	XP_417913.2	90
CO422471	refseq_protein	XP_416760.2	90
CO760136	refseq_protein	ZP_06716728.1	90
CR353332	refseq_protein	XP_417416.2	90
CR385865	refseq_protein	XP_001235315.1	90
CR385919	refseq_protein	XP_421991.2	90
CR390130	pfam	WW	90
BM491348	pfam	PDZ	90.1
BU284323	refseq_protein	XP_421246.2	90.1
BU453616	refseq_protein	XP_002195982.1	90.1
BX929439	refseq_protein	XP_420492.1	90.1
BX933358	refseq_protein	NP_001075888.1	90.1
BX935497	refseq_protein	XP_417588.1	90.1
CR354004	refseq_protein	XP_417588.1	90.1
CR385494	refseq_protein	XP_417876.2	90.1
CR390256	refseq_protein	XP_002191050.1	90.1
CR524437	refseq_protein	XP_419422.2	90.1
AJ451257	refseq_protein	XP_001234145.1	90.2
BU343978	refseq_protein	XP_002199690.1	90.2
BU467452	refseq_protein	XP_422441.2	90.2
BX933074	refseq_protein	XP_421320.2	90.2
CN232782	refseq_protein	XP_422054.2	90.2
CN235367	refseq_protein	XP_420071.2	90.2
CN236065	refseq_protein	XP_423953.1	90.2
CO771679	refseq_protein	XP_421492.2	90.2
CR338686	pfam	RCC1	90.2
CR352353	pfam	Ago_hook	90.2
CR352928	refseq_protein	XP_423038.1	90.2
CR382429	refseq_protein	XP_413932.2	90.2
CR390057	refseq_protein	XP_429682.2	90.2
CR523449	refseq_protein	XP_421745.2	90.2
X57158	pfam	Homeobox	90.2
AJ720978	refseq_protein	NP_001007830.1	90.3
BU265098	refseq_protein	XP_002194281.1	90.3
BX263216	refseq_protein	XP_001232914.1	90.3
BX930139	refseq_protein	XP_420773.1	90.3
CN384014	refseq_protein	XP_417721.2	90.3
CR353484	refseq_protein	XP_415524.2	90.3
CR523035	refseq_protein	XP_421450.2	90.3
CR524118	refseq_protein	XP_001234168.1	90.3
CR524337	pfam	Peptidase_C54	90.3
CV859315	refseq_protein	XP_509962.1	90.3
CV859945	refseq_protein	XP_414848.2	90.3
X78334	refseq_protein	NP_001032919.1	90.3
AJ131110	pfam	HLH	90.4
AL584098	refseq_protein	XP_002191606.1	90.4
BU139066	refseq_protein	XP_413807.1	90.4
BU204186	refseq_protein	XP_422052.1	90.4
BU242783	pfam	PH	90.4
BU343697	refseq_protein	XP_421973.2	90.4
BU364353	refseq_protein	XP_424895.2	90.4
BX271198	refseq_protein	XP_418136.2	90.4
BX935935	refseq_protein	NP_001138445.1	90.4
CD219042	refseq_protein	XP_414283.2	90.4
CR354232	refseq_protein	XP_421158.2	90.4
CR354286	refseq_protein	XP_416398.2	90.4
CR406770	pfam	Pfam-B_277	90.4
CR407310	refseq_protein	XP_002189864.1	90.4
AB086816	pfam	Coprinus_mating	90.5
BU452619	refseq_protein	XP_001232520.1	90.5
BX931819	pfam	Pfam-B_38249	90.5
BX934648	refseq_protein	XP_413928.2	90.5
BX935454	refseq_protein	XP_002718211.1	90.5
CF250033	refseq_protein	XP_423247.2	90.5
CO765570	refseq_protein	XP_001374411.1	90.5
CO765573	refseq_protein	ZP_06717488.1	90.5
CR407500	refseq_protein	XP_001234476.1	90.5
CR524364	pfam	OATP	90.5
CV859884	refseq_protein	XP_420750.2	90.5
U76704	refseq_protein	NP_990488.1	90.5
AJ532587	refseq_protein	NP_989849.1	90.6
AJ719728	pfam	Kinesin	90.6
AJ723139	refseq_protein	NP_001034352.2	90.6
BU256099	pfam	Rap_GAP	90.6
BU300331	refseq_protein	XP_002720701.1	90.6
BU328631	refseq_protein	XP_421855.2	90.6
BU363306	refseq_protein	XP_415358.2	90.6
BU413550	refseq_protein	XP_418846.2	90.6
BX934319	refseq_protein	XP_415766.1	90.6
CD738380	refseq_protein	XP_421021.2	90.6
CN236476	refseq_protein	XP_420014.1	90.6
CR352456	refseq_protein	XP_002721996.1	90.6
CR352520	refseq_protein	XP_001235643.1	90.6
CR354152	pfam	Dickkopf_N	90.6
CR387760	pfam	Cobalamin_bind	90.6
CR389355	refseq_protein	NP_001026109.1	90.6
Y18244	pfam	7tm_1	90.6
BU266658	refseq_protein	XP_415254.2	90.7
BU369428	refseq_protein	XP_414944.2	90.7
BU372704	pfam	CITED	90.7
BU385087	refseq_protein	XP_417545.2	90.7
BU448834	refseq_protein	XP_002189817.1	90.7
BX931575	refseq_protein	XP_002708170.1	90.7
CK987258	refseq_protein	ZP_06717488.1	90.7
CN223749	pfam	I-set	90.7
CN227279	refseq_protein	XP_001236976.1	90.7
CN230143	refseq_protein	XP_418368.1	90.7
CR387420	refseq_protein	XP_416092.2	90.7
DR425556	pfam	ABC_tran	90.7
AJ720508	pfam	Exo_endo_phos	90.8
AJ720547	refseq_protein	NP_001025905.1	90.8
BM488591	refseq_protein	XP_002191270.1	90.8
BU105402	refseq_protein	XP_414830.2	90.8
BU229387	refseq_protein	XP_423833.2	90.8
BU481553	refseq_protein	XP_417152.2	90.8
BX932090	refseq_protein	XP_416256.2	90.8
BX934579	refseq_protein	XP_419284.2	90.8
BX950385	refseq_protein	XP_422341.2	90.8
CR353060	refseq_protein	XP_002198244.1	90.8
CR353428	refseq_protein	XP_429645.1	90.8
CR406789	refseq_protein	XP_425654.2	90.8
DT658670	refseq_protein	XP_417250.2	90.8
X59541	refseq_protein	NP_990621.1	90.8
AJ452170	refseq_protein	XP_419826.2	90.9
BM491565	refseq_protein	XP_415293.2	90.9
BU206650	refseq_protein	NP_001006312.1	90.9
BU303844	refseq_protein	XP_415303.2	90.9
BU367214	refseq_protein	XP_001235051.1	90.9
BU418901	refseq_protein	XP_419963.1	90.9
BX929847	refseq_protein	XP_420526.1	90.9
BX933513	refseq_protein	XP_001232490.1	90.9
BX933584	refseq_protein	XP_419992.1	90.9
BX934586	refseq_protein	XP_416096.1	90.9
BX934864	refseq_protein	XP_416096.1	90.9
CD215622	refseq_protein	XP_001233703.1	90.9
CF249917	pfam	Pfam-B_41874	90.9
CR353844	refseq_protein	XP_419521.2	90.9
CR354167	pfam	Ank	90.9
CR407218	swissprot	AL2SF_HUMAN	90.9
AF315784	refseq_protein	NP_989681.1	91
BU291948	refseq_protein	XP_415300.2	91
CD216663	refseq_protein	XP_426371.2	91
CR353496	refseq_protein	XP_425338.2	91
CR389569	pfam	DUF1681	91
CR391319	refseq_protein	XP_002718856.1	91
CR406679	pfam	Pfam-B_66965	91
CR523571	refseq_protein	XP_419602.2	91
CV859220	refseq_protein	XP_426316.2	91
CV860266	refseq_protein	NP_990700.1	91
AF237950	refseq_protein	NP_990076.1	91.1
AJ493595	refseq_protein	NP_989791.1	91.1
AJ720558	refseq_protein	NP_001006361.1	91.1
AJ851388	refseq_protein	NP_001026351.1	91.1
AY920750	refseq_protein	NP_989791.1	91.1
BU425307	refseq_protein	NP_989595.1	91.1
BX930145	refseq_protein	XP_415024.2	91.1
BX933236	refseq_protein	XP_002198928.1	91.1
BX934877	pfam	BSD	91.1
CR407225	pfam	I-set	91.1
CR523326	refseq_protein	XP_001232471.1	91.1
AJ735439	refseq_protein	NP_001001192.1	91.2
BU443913	refseq_protein	NP_001120911.1	91.2
BU445616	refseq_protein	XP_416984.2	91.2
BX929453	pfam	TPR_1	91.2
BX931747	refseq_protein	NP_001136320.1	91.2
BX931780	refseq_protein	XP_425664.1	91.2
CB017497	refseq_protein	XP_423802.1	91.2
CR354026	pfam	Pkinase	91.2
CR385573	refseq_protein	XP_417035.2	91.2
CR386085	refseq_protein	XP_417651.2	91.2
CR387753	refseq_protein	XP_426332.2	91.2
CV861697	refseq_protein	XP_422676.2	91.2
AJ719335	refseq_protein	NP_001026027.1	91.3
AJ719927	pfam	FHA	91.3
BU453455	refseq_protein	XP_415919.2	91.3
CD740641	refseq_protein	XP_419241.2	91.3
CN226187	refseq_protein	XP_001233013.1	91.3
CO505679	refseq_protein	XP_415932.2	91.3
CO773665	refseq_protein	XP_421092.2	91.3
CR406123	pfam	C4	91.3
CV858553	refseq_protein	XP_419636.2	91.3
U46563	refseq_protein	NP_001005616.1	91.3
X92865	refseq_protein	NP_990513.1	91.3
BG712787	pfam	Pfam-B_28086	91.4
BU398654	refseq_protein	XP_417739.2	91.4
BU474139	refseq_protein	XP_425408.2	91.4
BX936026	refseq_protein	XP_425725.1	91.4
CR407286	refseq_protein	XP_002197101.1	91.4
CR523627	refseq_protein	XP_001234589.1	91.4
CR523987	refseq_protein	XP_420470.2	91.4
CV855380	refseq_protein	XP_418344.2	91.4
AJ251273	refseq_protein	NP_001001741.1	91.5
BU274659	refseq_protein	XP_001234492.1	91.5
BU372629	refseq_protein	XP_418958.2	91.5
BU461796	pfam	Pfam-B_2982	91.5
BU476608	swissprot	HECD1_HUMAN	91.5
BX930429	refseq_protein	XP_422293.2	91.5
CN224435	refseq_protein	XP_415892.2	91.5
CO771416	refseq_protein	XP_001233940.1	91.5
CR352622	refseq_protein	XP_420600.2	91.5
CR354314	pfam	PHD	91.5
CR387424	refseq_protein	XP_416812.2	91.5
CR406151	refseq_protein	XP_420600.2	91.5
CR406815	refseq_protein	XP_420777.2	91.5
CR407129	refseq_protein	XP_420777.2	91.5
AJ720450	refseq_protein	NP_001026048.1	91.6
AJ720839	refseq_protein	NP_001025732.1	91.6
BG625558	pfam	Pfam-B_666	91.6
BU210485	refseq_protein	XP_427082.2	91.6
BX929796	refseq_protein	XP_002200299.1	91.6
BX929955	refseq_protein	XP_001235279.1	91.6
BX932290	refseq_protein	XP_419092.1	91.6
BX933114	refseq_protein	XP_418578.2	91.6
BX935355	refseq_protein	XP_420352.2	91.6
CN230716	refseq_protein	XP_424955.2	91.6
CR338929	refseq_protein	XP_423130.2	91.6
CR353443	refseq_protein	XP_416593.1	91.6
CR523081	refseq_protein	XP_429538.1	91.6
AJ720689	pfam	RRM_1	91.7
AJ721014	refseq_protein	XP_414833.2	91.7
AJ851781	pfam	DUF1916	91.7
BM427449	refseq_protein	XP_601920.3	91.7
BU143883	refseq_protein	XP_417129.2	91.7
BU219054	refseq_protein	XP_001232657.1	91.7
BU369423	pfam	Trypsin	91.7
BX929447	refseq_protein	XP_414609.1	91.7
BX934368	refseq_protein	XP_414609.1	91.7
BX935526	refseq_protein	XP_001232361.1	91.7
BX935567	refseq_protein	XP_002197244.1	91.7
CD217562	refseq_protein	XP_418475.2	91.7
CN226791	refseq_protein	XP_419611.2	91.7
CN236340	refseq_protein	ZP_06716728.1	91.7
CR385257	refseq_protein	XP_001233878.1	91.7
CR405885	refseq_protein	NP_034290.2	91.7
CR407275	refseq_protein	XP_001365999.1	91.7
CR523866	pfam	Pfam-B_2697	91.7
AF126963	refseq_protein	NP_989540.1	91.8
AJ743462	pfam	PSP	91.8
AJ851719	pfam	PSP	91.8
BU225561	refseq_protein	NP_001167605.1	91.8
BX933529	refseq_protein	XP_416008.2	91.8
BX935542	refseq_protein	XP_421554.2	91.8
CF256133	refseq_protein	XP_422015.2	91.8
CR406488	refseq_protein	XP_414172.2	91.8
DR425824	refseq_protein	XP_425376.2	91.8
AJ720272	refseq_protein	NP_001025717.1	91.9
AJ720315	refseq_protein	XP_421895.2	91.9
AJ720540	pfam	HATPase_c	91.9
BU378745	refseq_protein	XP_419622.1	91.9
BX265775	pfam	Pfam-B_20346	91.9
BX931869	refseq_protein	XP_424011.2	91.9
BX932857	refseq_protein	XP_422751.2	91.9
BX934769	refseq_protein	XP_422726.2	91.9
CN236536	refseq_protein	XP_425736.1	91.9
CO420047	refseq_protein	NP_001038108.1	91.9
CR390686	refseq_protein	XP_428430.2	91.9
CR391238	refseq_protein	NP_001008451.1	91.9
CR523885	refseq_protein	NP_990715.1	91.9
DR431558	refseq_protein	XP_002191553.1	91.9
L10617	refseq_protein	NP_990730.1	91.9
AF406812	pfam	Prominin	92
AJ395268	refseq_protein	XP_417342.2	92
BI389665	swissprot	EFTU_CHICK	92
BM425763	refseq_protein	NP_001120911.1	92
BM426696	pfam	Pkinase_Tyr	92
BU273219	refseq_protein	XP_413884.2	92
BU274254	refseq_protein	XP_413984.1	92
BU284916	pfam	zf-A20	92
BU463509	refseq_protein	XP_419640.2	92
BX276606	refseq_protein	XP_418168.1	92
BX931246	refseq_protein	XP_424369.2	92
BX931900	refseq_protein	XP_414778.1	92
BX934389	refseq_protein	XP_001231821.1	92
BX934867	refseq_protein	XP_416656.1	92
BX950640	refseq_protein	XP_416335.2	92
CO773402	refseq_protein	XP_001234414.1	92
CR387722	refseq_protein	XP_002192276.1	92
CR390972	refseq_protein	XP_001232547.1	92
CR405812	swissprot	VGLU2_BOVIN	92
CR524018	refseq_protein	XP_430131.2	92
M81846	pfam	TIR	92
AF031484	refseq_protein	NP_990246.1	92.1
AF087432	pfam	Fibrinogen_C	92.1
AJ396620	refseq_protein	XP_001519797.1	92.1
AJ851712	pfam	Thi4	92.1
AY163159	refseq_protein	NP_989771.1	92.1
BU118423	refseq_protein	XP_413778.2	92.1
BU230924	refseq_protein	XP_001234783.1	92.1
BU246705	refseq_protein	XP_416122.2	92.1
BU338290	refseq_protein	XP_416880.2	92.1
BU457361	refseq_protein	XP_421344.1	92.1
BU462843	refseq_protein	XP_429606.1	92.1
BX930808	refseq_protein	XP_002189349.1	92.1
CR352830	refseq_protein	XP_418403.2	92.1
CR354364	refseq_protein	XP_413778.2	92.1
CR391517	pfam	PH	92.1
CR524143	refseq_protein	XP_001233729.1	92.1
U34616	refseq_protein	NP_990343.1	92.1
AF138905	pfam	Homeobox	92.2
AJ393345	refseq_protein	XP_002188340.1	92.2
AJ447219	refseq_protein	NP_001026743.1	92.2
AJ719313	pfam	TAF8_C	92.2
AJ719496	pfam	Pfam-B_49637	92.2
AJ720674	pfam	Pfam-B_15363	92.2
BU255842	refseq_protein	XP_423856.2	92.2
BU287114	refseq_protein	NP_001129151.1	92.2
BU378581	refseq_protein	XP_418057.2	92.2
BU454705	refseq_protein	XP_422803.2	92.2
BX930276	refseq_protein	XP_002186822.1	92.2
CN225383	refseq_protein	XP_426553.2	92.2
CO773274	refseq_protein	XP_002196841.1	92.2
CR390135	refseq_protein	NP_989857.1	92.2
CR406093	refseq_protein	XP_002186822.1	92.2
CR733273	refseq_protein	XP_423016.2	92.2
Y00789	refseq_protein	NP_989857.1	92.2
AI981137	refseq_protein	XP_422958.2	92.3
AJ441711	refseq_protein	XP_414586.1	92.3
AJ719661	refseq_protein	NP_001026605.1	92.3
BG712677	refseq_protein	XP_414022.2	92.3
BU318853	refseq_protein	NP_001166252.1	92.3
BU365130	pfam	ArfGap	92.3
BU405199	pfam	PLAC	92.3
BU443509	refseq_protein	XP_422958.2	92.3
BX929770	refseq_protein	XP_001232809.1	92.3
BX950438	pfam	RNase_Zc3h12a	92.3
CN778388	pfam	zf-A20	92.3
CR353830	pfam	fn1	92.3
CR353957	refseq_protein	XP_429558.1	92.3
CR385147	refseq_protein	XP_423813.2	92.3
CR387275	refseq_protein	XP_414131.1	92.3
AJ720051	refseq_protein	NP_001006226.1	92.4
BU455251	refseq_protein	XP_002198673.1	92.4
BU475632	refseq_protein	XP_002722193.1	92.4
BX932163	refseq_protein	XP_420872.2	92.4
BX935091	refseq_protein	XP_414911.1	92.4
BX935601	refseq_protein	XP_425565.2	92.4
CR352983	refseq_protein	XP_424904.1	92.4
CR390467	refseq_protein	XP_420698.2	92.4
CR391411	refseq_protein	NP_989503.1	92.4
CR523652	refseq_protein	XP_415584.2	92.4
AJ719963	refseq_protein	NP_001006428.1	92.5
AJ851811	refseq_protein	NP_001026446.1	92.5
BU261258	refseq_protein	XP_416362.2	92.5
BX932863	refseq_protein	XP_001233752.1	92.5
BX935009	refseq_protein	XP_001234865.1	92.5
BX936123	pfam	zf-CDGSH	92.5
BX950427	refseq_protein	XP_001232465.1	92.5
CN234493	refseq_protein	XP_001236591.1	92.5
CN236963	refseq_protein	XP_419543.1	92.5
CO769717	refseq_protein	XP_001235323.1	92.5
CR387828	refseq_protein	XP_001235016.1	92.5
CV036892	refseq_protein	XP_417389.2	92.5
M92037	pfam	7tm_1	92.5
X16189	pfam	HLH	92.5
AF293805	refseq_protein	NP_989681.1	92.6
AJ719831	refseq_protein	NP_001006584.2	92.6
AY700583	pfam	Hormone_recep	92.6
BI390883	pfam	WD40	92.6
BU217861	refseq_protein	XP_423014.2	92.6
BU303413	refseq_protein	XP_422104.2	92.6
BU348408	swissprot	CAPS2_MOUSE	92.6
BU442664	refseq_protein	XP_416549.2	92.6
BU467428	refseq_protein	XP_002195972.1	92.6
BX933956	refseq_protein	XP_001234077.1	92.6
CR352679	pfam	SET	92.6
CR385937	refseq_protein	XP_420165.2	92.6
CR386673	refseq_protein	XP_417370.2	92.6
CR391006	refseq_protein	XP_418951.2	92.6
CR522934	refseq_protein	XP_002192359.1	92.6
CR523496	pfam	Pfam-B_34278	92.6
U47276	swissprot	FOXD3_CHICK	92.6
X57157	refseq_protein	NP_990622.1	92.6
AF411041	pfam	HLH	92.7
AJ489483	pfam	7tm_1	92.7
AJ719607	pfam	AAA_2	92.7
AJ719860	refseq_protein	NP_001026292.1	92.7
AJ720373	pfam	zf-C3HC4	92.7
AJ851782	refseq_protein	NP_001025781.1	92.7
AW773245	pfam	PH	92.7
BM439758	refseq_protein	XP_425897.2	92.7
BU205267	refseq_protein	XP_421055.2	92.7
BU224679	refseq_protein	XP_420609.2	92.7
BU235966	refseq_protein	XP_002189419.1	92.7
BU256643	pfam	RBD-FIP	92.7
BU289984	refseq_protein	XP_417945.2	92.7
BU447186	pfam	Pkinase	92.7
BU483074	refseq_protein	XP_002196852.1	92.7
BU484006	refseq_protein	XP_424797.2	92.7
BX930585	refseq_protein	XP_414300.2	92.7
BX932050	refseq_protein	XP_002193237.1	92.7
BX933888	pfam	C1q	92.7
CN229843	refseq_protein	XP_416948.2	92.7
CO768341	refseq_protein	ZP_06717488.1	92.7
CR354298	refseq_protein	NP_989571.1	92.7
CR386000	refseq_protein	XP_415436.1	92.7
Z22932	refseq_protein	NP_997061.1	92.7
AJ719804	pfam	Helicase_C	92.8
AJ720552	swissprot	CLK2_HUMAN	92.8
AJ851429	refseq_protein	NP_001026354.1	92.8
BU316008	refseq_protein	XP_001234128.1	92.8
BU419745	refseq_protein	XP_001233384.1	92.8
BU456994	pfam	HMG_box	92.8
CF255263	refseq_protein	XP_423929.1	92.8
CN223430	refseq_protein	XP_001234670.1	92.8
CO421761	refseq_protein	NP_001038108.1	92.8
CO763069	refseq_protein	XP_422126.2	92.8
CR387909	refseq_protein	XP_417346.2	92.8
CR390588	refseq_protein	XP_416549.2	92.8
AJ392136	refseq_protein	XP_001233664.1	92.9
AJ721112	pfam	RED_C	92.9
AM064320	refseq_protein	XP_414265.2	92.9
BU253122	pfam	CPSase_L_chain	92.9
BU381152	pfam	Laminin_EGF	92.9
BX259037	refseq_protein	XP_001363152.1	92.9
BX933551	refseq_protein	XP_415511.2	92.9
BX933932	pfam	CUE	92.9
BX935501	refseq_protein	XP_426327.2	92.9
CD217633	pfam	Josephin	92.9
CF254233	refseq_protein	XP_001233406.1	92.9
CN222915	pfam	HCO3_cotransp	92.9
CN237438	refseq_protein	XP_418771.2	92.9
CR405825	refseq_protein	XP_421259.2	92.9
CR523060	pfam	VWC	92.9
CV861849	refseq_protein	XP_002187901.1	92.9
DR427799	pfam	Guanylate_cyc	92.9
L30099	pfam	LIM	92.9
U14589	pfam	LIM	92.9
AF085248	refseq_protein	NP_989626.1	93
AF204396	refseq_protein	NP_989994.1	93
AJ719498	pfam	Pfam-B_7054	93
AJ720034	refseq_protein	XP_002197149.1	93
AJ720892	pfam	DUF974	93
AJ720963	pfam	Pfam-B_4425	93
AY500594	pfam	Homeobox	93
AY570552	refseq_protein	NP_998738.1	93
BU224215	refseq_protein	XP_425887.2	93
BU432281	refseq_protein	XP_416170.1	93
BX930430	refseq_protein	XP_421092.2	93
BX931053	refseq_protein	XP_002194201.1	93
BX932056	refseq_protein	XP_422746.2	93
BX933366	refseq_protein	XP_415020.2	93
BX934409	refseq_protein	XP_419158.1	93
BX935438	pfam	zf-C3HC4	93
BX950636	refseq_protein	XP_419403.2	93
CR385402	pfam	p450	93
CR387148	refseq_protein	XP_422131.2	93
CR407179	refseq_protein	XP_002190588.1	93
CR523952	refseq_protein	XP_418429.2	93
Y11273	swissprot	IOD3_CHICK	93
AJ720887	refseq_protein	NP_001007874.1	93.1
BU222034	refseq_protein	XP_001510364.1	93.1
BX929724	pfam	Ala_racemase_N	93.1
BX935095	refseq_protein	XP_417172.1	93.1
CN238034	refseq_protein	XP_430148.1	93.1
CR407142	pfam	Collagen	93.1
CR524167	refseq_protein	XP_414895.2	93.1
X06770	refseq_protein	NP_990588.2	93.1
AJ443315	refseq_protein	XP_416418.2	93.2
AJ719840	pfam	MFS_1	93.2
AJ720718	refseq_protein	NP_001006482.1	93.2
AJ851477	pfam	Kinesin	93.2
AJ851801	refseq_protein	NP_001026303.1	93.2
BU371834	pfam	TAFA	93.2
BU372682	refseq_protein	XP_414185.2	93.2
BX929800	refseq_protein	XP_422028.1	93.2
BX935867	refseq_protein	XP_001232213.1	93.2
CO423312	refseq_protein	XP_423655.2	93.2
CO772389	pfam	HOOK	93.2
CR354341	refseq_protein	XP_419587.1	93.2
CR387598	pfam	EMI	93.2
CR388944	refseq_protein	XP_001233041.1	93.2
DR424010	pfam	CAP_GLY	93.2
X73533	refseq_protein	NP_990576.1	93.2
AB043620	pfam	Homeobox	93.3
AF151966	refseq_protein	NP_990174.1	93.3
AF312710	pfam	RYDR_ITPR	93.3
AW328748	pfam	Biotin_lipoyl	93.3
BU238640	refseq_protein	XP_414341.2	93.3
BU249892	refseq_protein	XP_002188408.1	93.3
BU393624	refseq_protein	XP_001232072.1	93.3
BU406240	refseq_protein	XP_425118.2	93.3
BU474934	refseq_protein	XP_425655.2	93.3
BU483393	pfam	Thioredoxin	93.3
BX931625	refseq_protein	XP_414244.1	93.3
BX950717	pfam	EGF_CA	93.3
CD218204	refseq_protein	XP_421837.1	93.3
CN221750	refseq_protein	XP_002193570.1	93.3
CR352904	refseq_protein	XP_001233346.1	93.3
CR386192	pfam	S1	93.3
CR387292	refseq_protein	XP_414903.2	93.3
CR390373	pfam	Pfam-B_224	93.3
CR390479	refseq_protein	XP_002197488.1	93.3
CR390962	pfam	Pfam-B_28871	93.3
CR391427	swissprot	HXD9_CHICK	93.3
CV860298	refseq_protein	XP_422313.2	93.3
X61992	refseq_protein	NP_990650.1	93.3
X74247	swissprot	RBP_CHICK	93.3
AJ720016	refseq_protein	NP_001006527.1	93.4
AJ720465	refseq_protein	NP_001025796.1	93.4
AM067571	refseq_protein	XP_420150.1	93.4
AY138245	refseq_protein	NP_989764.1	93.4
BU322226	refseq_protein	XP_419928.1	93.4
BU353997	refseq_protein	XP_418214.2	93.4
BU449843	refseq_protein	XP_421926.1	93.4
CR353228	refseq_protein	XP_415214.2	93.4
V00430	refseq_protein	XP_415578.2	93.4
X51485	refseq_protein	NP_990603.1	93.4
AF084460	pfam	K_tetra	93.5
AJ720726	refseq_protein	NP_001006294.1	93.5
BU320451	refseq_protein	XP_002193483.1	93.5
BX929543	refseq_protein	XP_421731.1	93.5
BX930810	refseq_protein	XP_002664804.1	93.5
BX933157	refseq_protein	XP_001371514.1	93.5
BX934930	refseq_protein	XP_415758.2	93.5
BX936119	refseq_protein	XP_414456.2	93.5
BX950394	refseq_protein	XP_416152.2	93.5
CD731800	refseq_protein	XP_415176.2	93.5
CO772333	pfam	DnaJ	93.5
CR338731	refseq_protein	XP_001234697.1	93.5
CR353107	refseq_protein	XP_424771.1	93.5
CR387031	pfam	PHD	93.5
CR387859	refseq_protein	XP_415236.2	93.5
CR388436	pfam	DUF618	93.5
L09655	pfam	Rad51	93.5
AJ719642	pfam	BAR	93.6
AJ720007	refseq_protein	NP_001025957.1	93.6
BU320750	refseq_protein	XP_418731.1	93.6
BU321428	refseq_protein	XP_416757.2	93.6
BX932649	refseq_protein	XP_001234272.1	93.6
BX933125	refseq_protein	XP_418619.2	93.6
BX935134	swissprot	COPT1_MOUSE	93.6
BX950271	refseq_protein	XP_418953.2	93.6
CR406033	refseq_protein	XP_002198304.1	93.6
CR406290	refseq_protein	XP_413705.2	93.6
AJ851516	refseq_protein	NP_001026591.1	93.7
BF724012	pfam	GATase	93.7
BU384025	refseq_protein	XP_418906.2	93.7
BU387362	pfam	KH_1	93.7
BU411830	refseq_protein	XP_418038.1	93.7
BX934921	refseq_protein	XP_414891.1	93.7
BX935903	refseq_protein	NP_001108131.1	93.7
CR385131	refseq_protein	NP_039234.1	93.7
CR391747	refseq_protein	XP_418874.2	93.7
U00694	pfam	Amidase	93.7
X56674	pfam	Hormone_recep	93.7
AF150749	pfam	Fork_head	93.8
AJ720140	swissprot	PALD_CHICK	93.8
BU242304	refseq_protein	XP_418693.2	93.8
BU259849	refseq_protein	XP_419948.2	93.8
BU292697	swissprot	IPO5_HUMAN	93.8
BU362907	pfam	WD40	93.8
BU442228	refseq_protein	XP_414554.1	93.8
BX262888	refseq_protein	ZP_06716728.1	93.8
BX930438	pfam	Pfam-B_3805	93.8
BX932610	pfam	DUF1736	93.8
BX932954	refseq_protein	XP_422329.2	93.8
CO769967	refseq_protein	XP_416330.1	93.8
CR353101	swissprot	TASP1_HUMAN	93.8
CR354212	refseq_protein	XP_418356.2	93.8
CR354361	refseq_protein	NP_001012543.1	93.8
CR385382	refseq_protein	XP_423798.2	93.8
CR390679	refseq_protein	XP_416882.1	93.8
CR406822	refseq_protein	XP_001062815.2	93.8
CR406907	refseq_protein	XP_421479.2	93.8
CR407488	pfam	zf-RanBP	93.8
CR523378	refseq_protein	XP_002186935.1	93.8
Z49898	refseq_protein	NP_990521.1	93.8
AF465269	pfam	Trypsin	93.9
AJ444340	pfam	Pkinase	93.9
BM489959	refseq_protein	XP_423688.1	93.9
BU323621	refseq_protein	XP_002190455.1	93.9
BU324048	swissprot	PSD13_CHICK	93.9
BU346955	refseq_protein	XP_001234313.1	93.9
BX930077	refseq_protein	XP_415241.2	93.9
BX930771	refseq_protein	XP_420764.1	93.9
BX931673	pfam	Pfam-B_11920	93.9
BX931696	refseq_protein	XP_417562.2	93.9
BX931871	swissprot	CX036_HUMAN	93.9
BX933027	pfam	I-set	93.9
CO635645	refseq_protein	XP_424976.2	93.9
CR387194	refseq_protein	XP_001233150.1	93.9
CR387232	pfam	ThiF	93.9
CR391766	pfam	RRM_1	93.9
CR406156	pfam	LUC7	93.9
CR523258	refseq_protein	XP_420635.2	93.9
CR523986	refseq_protein	XP_422264.2	93.9
CV860898	refseq_protein	XP_002186981.1	93.9
M93676	pfam	Myosin_head	93.9
AJ719543	refseq_protein	NP_001026179.1	94
AJ720750	pfam	zf-MIZ	94
BM427487	refseq_protein	XP_416305.2	94
BU443352	refseq_protein	XP_426440.2	94
BU447189	refseq_protein	XP_424529.2	94
BX932759	refseq_protein	XP_414980.2	94
BX935477	refseq_protein	XP_415021.2	94
CV859971	refseq_protein	XP_419518.2	94
AJ442879	refseq_protein	XP_415101.2	94.1
AJ737893	refseq_protein	XP_001364710.1	94.1
BI066636	refseq_protein	XP_415761.2	94.1
BU212978	pfam	Hemopexin	94.1
BU276425	refseq_protein	XP_424835.2	94.1
BX265479	swissprot	BGAL_ECOSM	94.1
BX268502	refseq_protein	XP_419837.2	94.1
BX929405	refseq_protein	XP_417010.2	94.1
BX929584	refseq_protein	XP_415671.2	94.1
BX929863	pfam	TPR_1	94.1
BX934116	pfam	SNF2_N	94.1
CF254707	refseq_protein	XP_417299.2	94.1
CO504890	refseq_protein	NP_990422.1	94.1
CO765994	pfam	TPR_1	94.1
CR353074	refseq_protein	XP_421513.1	94.1
CR386061	refseq_protein	XP_423077.2	94.1
CR390682	refseq_protein	XP_420876.2	94.1
CR407298	refseq_protein	XP_413725.2	94.1
CR523506	pfam	RasGEF	94.1
CV862568	refseq_protein	XP_001498831.1	94.1
AF093816	pfam	HLH	94.2
AJ719387	refseq_protein	NP_001025956.1	94.2
BM439947	refseq_protein	XP_002199927.1	94.2
BX932502	pfam	Trefoil	94.2
BX934997	refseq_protein	XP_417383.2	94.2
BX935708	refseq_protein	XP_421780.2	94.2
BX935719	refseq_protein	XP_002192876.1	94.2
BX936057	refseq_protein	XP_418303.2	94.2
BX950812	refseq_protein	XP_414962.2	94.2
CO765821	refseq_protein	XP_417126.2	94.2
CR353111	refseq_protein	XP_001233641.1	94.2
CR382438	refseq_protein	XP_417124.2	94.2
CR385667	swissprot	GRIA2_HUMAN	94.2
CR386217	refseq_protein	XP_424782.2	94.2
CR386245	refseq_protein	XP_415728.2	94.2
CR390309	refseq_protein	NP_001155878.1	94.2
CR390572	pfam	SH3_1	94.2
CR391212	refseq_protein	XP_430395.2	94.2
CR406019	refseq_protein	XP_414477.2	94.2
CR523807	refseq_protein	XP_415162.2	94.2
X63371	pfam	HLH	94.2
AB199734	pfam	Homeobox	94.3
AJ719672	refseq_protein	NP_001026766.1	94.3
AJ720359	refseq_protein	NP_001006470.1	94.3
AJ728676	refseq_protein	XP_426250.2	94.3
AY882944	pfam	7tm_1	94.3
BU202614	refseq_protein	XP_001233848.1	94.3
BU205928	refseq_protein	XP_415123.2	94.3
BU248677	refseq_protein	XP_422327.2	94.3
BU475377	pfam	DUF1736	94.3
BX931470	pfam	DUF1736	94.3
BX933517	swissprot	CRIP2_RAT	94.3
BX936095	refseq_protein	XP_417581.2	94.3
CN231967	refseq_protein	NP_001076828.1	94.3
CR406690	refseq_protein	XP_430346.2	94.3
CR522888	refseq_protein	NP_001020780.1	94.3
CV040872	pfam	WD40	94.3
M14772	pfam	HATPase_c	94.3
U11889	pfam	GATA	94.3
AJ620653	refseq_protein	NP_989842.1	94.4
AJ719384	pfam	Peptidase_C1	94.4
AJ719843	refseq_protein	NP_001006399.1	94.4
AJ851551	swissprot	PDS5B_CHICK	94.4
AJ851563	pfam	RRM_1	94.4
AJ851727	pfam	Pkinase	94.4
AJ851735	refseq_protein	NP_001026598.1	94.4
BU383008	pfam	Cystatin	94.4
BX261243	refseq_protein	XP_419165.2	94.4
BX929430	refseq_protein	XP_001233182.1	94.4
BX930333	refseq_protein	XP_421367.2	94.4
BX950337	refseq_protein	XP_422160.2	94.4
BX950693	refseq_protein	XP_001233296.1	94.4
CR353362	refseq_protein	XP_420120.2	94.4
CR354288	refseq_protein	XP_416940.1	94.4
CR387118	pfam	DUF2404	94.4
CR389748	refseq_protein	NP_001084949.1	94.4
CR406042	swissprot	PAPS1_MOUSE	94.4
CV862186	pfam	UCH	94.4
M59959	refseq_protein	NP_990807.1	94.4
U15685	pfam	MFS_1	94.4
AB071038	pfam	Glyco_hydro_18	94.5
AJ719771	refseq_protein	NP_001026222.1	94.5
BU271655	refseq_protein	NP_001026711.1	94.5
BU303644	refseq_protein	XP_421950.2	94.5
BU404933	refseq_protein	XP_416526.2	94.5
BU456589	refseq_protein	XP_416431.1	94.5
BX929498	refseq_protein	XP_416640.1	94.5
BX933354	pfam	PHD	94.5
BX933461	pfam	BTB	94.5
BX950758	pfam	RRM_1	94.5
CR338853	refseq_protein	XP_417089.2	94.5
CR385545	refseq_protein	XP_422137.2	94.5
CR391409	refseq_protein	XP_422363.2	94.5
AF072698	refseq_protein	NP_002708.1	94.6
AF106940	pfam	Chitin_synth_2	94.6
AJ719976	swissprot	KIF2A_CHICK	94.6
AJ731097	refseq_protein	XP_001231561.1	94.6
BI064552	refseq_protein	XP_413861.2	94.6
BU228992	refseq_protein	NP_001124211.1	94.6
BU240629	refseq_protein	XP_429539.2	94.6
BU255242	refseq_protein	XP_002187240.1	94.6
BU340498	refseq_protein	XP_002193971.1	94.6
BU468290	pfam	Pfam-B_59918	94.6
BX932028	refseq_protein	XP_416061.2	94.6
BX932635	refseq_protein	XP_414114.1	94.6
BX935816	refseq_protein	XP_417216.1	94.6
CF257597	refseq_protein	XP_421662.2	94.6
CN229584	refseq_protein	XP_001233023.1	94.6
CN236052	refseq_protein	NP_001026397.1	94.6
CR353264	refseq_protein	XP_002193971.1	94.6
CR385238	refseq_protein	XP_001234097.1	94.6
CR390767	refseq_protein	XP_422715.2	94.6
CR391116	pfam	Pfam-B_1681	94.6
CR406653	refseq_protein	XP_417020.2	94.6
DN929417	refseq_protein	XP_426198.2	94.6
DR425655	pfam	VWA	94.6
AJ243432	pfam	Homeobox	94.7
AJ719299	pfam	Pkinase	94.7
BU227102	refseq_protein	XP_002197663.1	94.7
BU322027	pfam	Sulfatase	94.7
BX931777	refseq_protein	XP_420891.2	94.7
BX932055	refseq_protein	XP_414992.2	94.7
BX934344	refseq_protein	NP_989774.1	94.7
BX934734	refseq_protein	XP_416999.2	94.7
BX935586	refseq_protein	NP_989795.1	94.7
CO635737	refseq_protein	XP_420702.1	94.7
CR338753	pfam	Pfam-B_29061	94.7
CR353566	refseq_protein	XP_420689.2	94.7
CR385616	refseq_protein	NP_001026784.1	94.7
CR386363	refseq_protein	XP_416316.2	94.7
CR387418	refseq_protein	NP_001004429.2	94.7
CR388779	refseq_protein	ZP_06716728.1	94.7
CR390223	refseq_protein	XP_421065.2	94.7
CR391496	pfam	zf-C3HC4	94.7
CR407202	refseq_protein	XP_420050.2	94.7
CR523497	refseq_protein	XP_002187976.1	94.7
CR523981	pfam	GBP	94.7
CV859096	pfam	Mito_carr	94.7
D10372	pfam	Homeobox	94.7
X64711	pfam	Homeobox	94.7
X92112	pfam	GBP	94.7
AF029841	pfam	LBP_BPI_CETP_C	94.8
AJ448363	refseq_protein	XP_419989.2	94.8
AJ454787	pfam	Pkinase	94.8
AJ720079	refseq_protein	NP_001012817.1	94.8
AJ720884	pfam	Methyltransf_10	94.8
AY029615	refseq_protein	NP_989696.1	94.8
AY675170	refseq_protein	NP_001020749.1	94.8
BU114430	refseq_protein	XP_425016.2	94.8
BU353687	refseq_protein	NP_990293.1	94.8
BU486236	refseq_protein	XP_001231787.1	94.8
BX258468	pfam	7tm_1	94.8
BX260440	pfam	A_deaminase	94.8
BX930944	refseq_protein	XP_422107.2	94.8
BX933766	refseq_protein	XP_421498.2	94.8
BX934203	refseq_protein	XP_421695.2	94.8
BX934805	refseq_protein	NP_001025936.1	94.8
CN232416	refseq_protein	XP_419678.2	94.8
CR352793	pfam	DEAD	94.8
CR385651	refseq_protein	XP_001234248.1	94.8
CR388704	refseq_protein	NP_001012931.1	94.8
CR390453	refseq_protein	XP_421216.2	94.8
U44473	refseq_protein	NP_990293.1	94.8
AF177985	pfam	Pfam-B_26786	94.9
AJ719379	refseq_protein	NP_001025874.1	94.9
BU214396	pfam	EGF_CA	94.9
BU300189	refseq_protein	XP_416463.2	94.9
BX929855	refseq_protein	XP_416441.2	94.9
BX931101	pfam	PDZ	94.9
BX932402	refseq_protein	XP_001232006.1	94.9
BX934843	refseq_protein	XP_414785.2	94.9
BX935089	pfam	BLOC1_2	94.9
BX935185	refseq_protein	XP_421017.2	94.9
BX935456	pfam	2OG-FeII_Oxy	94.9
CR354111	refseq_protein	XP_002200477.1	94.9
CR382431	pfam	zf-C3HC4	94.9
AJ544060	refseq_protein	NP_989788.1	95
AJ719584	pfam	PKD_channel	95
AJ719797	refseq_protein	NP_001012824.1	95
AJ720824	refseq_protein	NP_001026072.1	95
BU110262	pfam	EGF_CA	95
BU233693	pfam	Helicase_C	95
BU329629	pfam	Pfam-B_32376	95
BU383023	refseq_protein	XP_417049.2	95
BX931034	refseq_protein	NP_001001328.1	95
BX931704	refseq_protein	XP_421734.2	95
BX933838	pfam	fn1	95
BX935008	refseq_protein	XP_421342.2	95
BX935673	pfam	PX	95
BX936094	refseq_protein	XP_422846.1	95
BX950583	refseq_protein	XP_421761.1	95
BX950596	refseq_protein	XP_001234064.1	95
CN231483	refseq_protein	XP_002196495.1	95
CO765469	refseq_protein	NP_001025986.1	95
CO768725	refseq_protein	XP_413692.2	95
CR386079	refseq_protein	XP_420386.1	95
CR389315	refseq_protein	XP_417134.2	95
AJ720913	refseq_protein	NP_001026384.1	95.1
AY057383	pfam	Pfam-B_8189	95.1
BI065850	refseq_protein	NP_001166992.1	95.1
BM488357	refseq_protein	NP_989806.1	95.1
BU144940	pfam	bZIP_1	95.1
BU225641	refseq_protein	XP_001234472.1	95.1
BX929368	pfam	Folliculin	95.1
BX932852	refseq_protein	XP_419548.2	95.1
BX932969	pfam	Pkinase	95.1
BX933153	refseq_protein	XP_419102.2	95.1
BX935336	refseq_protein	XP_428223.2	95.1
BX935806	refseq_protein	XP_421619.1	95.1
CB017987	refseq_protein	XP_420476.2	95.1
AJ843261	pfam	ABC_tran	95.2
AJ851798	refseq_protein	NP_001012567.1	95.2
BE139913	refseq_protein	XP_416402.1	95.2
BX930958	pfam	Autophagy_act_C	95.2
BX932039	refseq_protein	XP_419675.1	95.2
BX933210	refseq_protein	XP_001236638.1	95.2
BX935860	refseq_protein	XP_415576.1	95.2
BX950341	refseq_protein	NP_001020782.1	95.2
BX950486	refseq_protein	XP_416630.2	95.2
CN222115	refseq_protein	XP_002190328.1	95.2
CO767388	refseq_protein	XP_002197327.1	95.2
CR353500	refseq_protein	XP_424463.1	95.2
CR353640	refseq_protein	XP_002190643.1	95.2
CR354308	pfam	DUF2012	95.2
CR387697	swissprot	DHE3_CHICK	95.2
CR391729	pfam	Pfam-B_2544	95.2
CR406069	refseq_protein	XP_420892.2	95.2
CR407383	refseq_protein	XP_001232673.1	95.2
D90266	refseq_protein	NP_989653.1	95.2
U62138	refseq_protein	XP_416263.2	95.2
AB193124	refseq_protein	NP_001029997.1	95.3
AJ293971	pfam	Pfam-B_26592	95.3
AJ396438	refseq_protein	XP_415673.2	95.3
AJ719820	refseq_protein	NP_001025901.1	95.3
AJ720434	pfam	RasGEF	95.3
AJ851653	refseq_protein	NP_001026017.1	95.3
AY946242	refseq_protein	NP_001025899.1	95.3
BM490193	refseq_protein	XP_002722038.1	95.3
BU317329	refseq_protein	XP_425743.1	95.3
BX930018	refseq_protein	XP_420011.1	95.3
BX931257	refseq_protein	XP_414782.1	95.3
BX932051	refseq_protein	NP_056069.2	95.3
BX932426	refseq_protein	XP_418433.2	95.3
BX932922	refseq_protein	XP_416804.2	95.3
BX935227	refseq_protein	XP_417884.2	95.3
CF253472	refseq_protein	XP_419885.1	95.3
CN229232	refseq_protein	XP_419525.1	95.3
CR387617	refseq_protein	XP_002187912.1	95.3
CR388556	refseq_protein	XP_002200198.1	95.3
CR405929	pfam	Glyco_transf_8	95.3
CR406909	pfam	Pfam-B_94422	95.3
CR407578	refseq_protein	XP_419991.2	95.3
CR523513	refseq_protein	NP_001007978.1	95.3
U78111	refseq_protein	NP_990245.1	95.3
AF033669	pfam	T-box	95.4
AF129933	pfam	RRM_1	95.4
AJ851636	refseq_protein	NP_001012799.1	95.4
BU285794	refseq_protein	XP_418888.2	95.4
BU468562	refseq_protein	XP_424792.2	95.4
BX929535	refseq_protein	XP_417834.1	95.4
BX933334	pfam	CH	95.4
CO768872	refseq_protein	XP_426644.2	95.4
CR385524	refseq_protein	XP_425422.2	95.4
CR386279	refseq_protein	XP_414814.1	95.4
CR389936	refseq_protein	XP_001138541.1	95.4
CR391094	refseq_protein	XP_424659.2	95.4
CR391277	refseq_protein	XP_415639.2	95.4
[truncated: 2,583 more rows]
