# Supplementary material for: Temporal transcriptome changes induced by MDV in marek's disease-resistant and -susceptible inbred chickens
Source: BMC Genomics. 2011 Oct 12;12:501. doi: 10.1186/1471-2164-12-501 (PMC3269463; doi:10.1186/1471-2164-12-501)
Supplement: Additional file 6 — Figure S2. Stability test of the internal reference. ACTB gene was added to normalize the gene expression when doing the Q-PCR experiment to monitor the stability of the Q-PCR result when using GAPDH as the internal control. A similar ratio shown in both normalization method indicated a stabilized system of the Q-PCR. [file 1471-2164-12-501-S6.XLSX]

## Sheet: Resistant gene list at10dpi
			line 63-10dpi			RCS-M-10dpi
ProbeName	SystematicName	Description	logFC	P.Value	FDR	logFC	P.Value	FDR
A_87_P040452	A_87_P040452	Unknown	1.55587	0.00343917	0.330885	1.70379	0.0006485	0.126629
A_87_P040830	A_87_P040830	Unknown	2.20397	0.0404078	0.339715	6.66551	0.00940691	0.160552
A_87_P034823	BQ038154	pgn1c.pk008.h3 normalized chicken lymphoid cDNA library Gallus gallus cDNA clone pgn1c.pk008.h3 5' similar to no significant hits (pLog(P) 4), mRNA sequence [BQ038154]	2.88289	0.0257456	0.330885	3.25462	0.0263265	0.202633
*013355	BU278152	Q8CEB9 : (Q8CEB9) Mus musculus 10 days neonate skin cDNA, RIKEN full-length enriched library, clone:4732404L04 product:similar to DG42III	4.93679	0.010289	0.330885	3.46753	0.0240464	0.200084
*013900	BU301132	no hits	2.00706	0.00382101	0.330885	2.42997	0.000510579	0.126629
*014788	BU353887	XP_371078 : gi:41150551:ref:XP_371078.1: PREDICTED: similar to Galectin-3 binding protein precursor (Lectin galactoside-binding soluble 3 binding protein) (Mac-2 binding protein) (Mac-2 BP) (MAC2BP) (Tumor-associated antigen 90K) [Homo sapiens]	2.33963	0.0365758	0.338993	2.45935	0.0392329	0.223129
*015406	BU387439	no hits	2.74649	0.0279414	0.330885	2.4058	0.0404765	0.225585
*016487	BU446485	no hits	2.15187	0.042048	0.34054	5.1404	0.0136708	0.175257
*016736	BU451716	XP_419656 : gi:50742506:ref:XP_419656.1: PREDICTED: similar to hypothetical protein 9130014G24 [Gallus gallus]	4.85511	0.0232929	0.330885	3.89182	0.0203829	0.192439
*002974	BX930053	XP_421061 : gi:50747968:ref:XP_421061.1: PREDICTED: similar to Zinc finger DHHC domain containing protein 5 (Zinc finger protein 375) [Gallus gallus]	3.98647	0.0148373	0.330885	4.6373	0.0158514	0.1825
*003931	BX933888	XP_425002 : gi:50762278:ref:XP_425002.1: PREDICTED: similar to collagenous repeat-containing sequence of 26kDa protein [Gallus gallus]	5.83004	0.00773271	0.330885	3.47012	0.0240207	0.199958
*004316	BX935103	NP_001013014 : gi:61563734:ref:NP_001013014.1: KDEL receptor 3 [Gallus gallus]	3.13298	0.0223624	0.330885	2.0877	0.0494565	0.238499
A_87_P021652	BX950378	Gallus gallus finished cDNA, clone ChEST20c2. [BX950378]	6.27256	0.00681852	0.330885	7.10767	0.00857586	0.157888
A_87_P021399	CB018251	pgn1c.pk019.j9 Chicken lymphoid cDNA library (pgn1c) Gallus gallus cDNA clone pgn1c.pk019.j9 5' similar to no significant hits (pLog(P) 4), mRNA sequence [CB018251]	3.25756	0.0468688	0.344185	1.67467	0.0273336	0.20459
A_87_P021261	CD734079	4047530 1GAL - Chicken Intestinal Lymphocyte Gallus gallus cDNA clone 1GAL_19I13 5', mRNA sequence [CD734079]	1.715	0.010754	0.330885	2.20809	0.0204693	0.192439
*018716	CF253361	no hits	2.67522	0.0292075	0.331256	3.04847	0.0289047	0.206922
A_87_P020726	CN227256	RJB015F01.ab1 RJtestis Gallus gallus cDNA 5', mRNA sequence [CN227256]	2.79746	0.0270877	0.330885	2.36171	0.041551	0.226977
A_87_P019947	CO761242	brain_EST04434 Brain cDNA Library Gallus gallus cDNA 3', mRNA sequence [CO761242]	2.35598	0.00793399	0.330885	2.17024	0.0452489	0.232213
*005211	CR352948	no hits	1.74668	0.0366104	0.338993	1.57298	0.0295948	0.207054
*005751	CR385162	no hits	2.4018	0.0350057	0.338993	4.08877	0.0189902	0.189457
*005778	CR385221	no hits	3.73886	0.0165538	0.330885	1.66509	0.016983	0.186614
*005866	CR385477	Q513H5 : (Q513H5) Calponin homology domain protein, putative	3.56731	0.0179337	0.330885	3.34226	0.0253455	0.201472
A_87_P015966	CR387223	Gallus gallus finished cDNA, clone ChEST446j8. [CR387223]	2.56149	0.0314226	0.332885	2.01724	0.00372891	0.142397
*006919	CR388660	Q90YH9 : (Q90YH9) Hypothetical protein TES	3.97585	0.0149051	0.330885	6.22896	0.0103705	0.16325
*006947	CR388741	no hits	5.91697	0.00753844	0.330885	2.42474	0.0400293	0.224741
A_87_P014256	CR390282	Gallus gallus finished cDNA, clone ChEST923i10. [CR390282]	2.17538	0.0412954	0.34054	1.75113	0.0136995	0.175257
*007686	CR390735	XP_420863 : gi:50747402:ref:XP_420863.1: PREDICTED: similar to CD8 alpha chain [Gallus gallus]	1.7886	0.00177638	0.330885	1.97746	0.000388473	0.126629
*007942	CR391390	XP_424898 : gi:50761969:ref:XP_424898.1: PREDICTED: similar to Ras protein-specific guanine nucleotide-releasing factor 2; Ras-GRF2 [Gallus gallus]	3.59842	0.000409687	0.330885	5.81103	0.00071357	0.126629
*009006	CR523354	no hits	6.08236	0.0071894	0.330885	2.86843	0.0315254	0.210925
*009235	CR523795	no hits	2.55324	0.0315933	0.333196	2.14145	0.0477161	0.236146
*020174	ENSGALT00000018634.2	no hits	2.27236	0.0384019	0.338993	3.70153	0.00670562	0.15408
A_87_P011727	CR523271	Gallus gallus finished cDNA, clone ChEST610d1. [CR523271]	1.61044	0.0099119	0.330885	2.69765	0.0344039	0.216342
*009788	M22154	P12620 : gi:136393:sp:P12620:TNNT3_CHICK Troponin T, fast skeletal muscle isoforms &gt;gnl:BL_ORD_ID:148408 gi:212790:gb:AAA49102.1: troponin Tnt-3	2.21869	0.011788	0.330885	1.58508	0.00634339	0.152273
A_87_P036679	AJ720051	Gallus gallus mRNA for hypothetical protein, clone 9p2. [AJ720051]	1.77628	0.00696356	0.330885	1.66785	0.0311052	0.210112
A_87_P015474	CR388436	Gallus gallus finished cDNA, clone ChEST1026n16. [CR388436]	2.58608	0.0309218	0.332446	2.39942	0.040629	0.226169
A_87_P007177	TC197461	CU51_MOUSE (Q99J19) Protein C21orf51 homolog, partial (75%) [TC197461]	5.44708	0.0284827	0.330885	3.35883	0.025167	0.201431
A_87_P005675	TC203584	Unknown	2.98454	0.0242797	0.330885	2.27775	0.0437346	0.229887
A_87_P003937	TC208869	Unknown	2.75	0.0278813	0.330885	3.67991	0.0220851	0.195502
A_87_P002140	TC223135	Unknown	3.11514	0.0225801	0.330885	2.18739	0.0463085	0.234079
A_87_P001423	TC224430	HSA7581 matrilin-4 {Homo sapiens;} , partial (17%) [TC224430]	2.49757	0.0327849	0.334531	2.14699	0.0475428	0.236146
A_87_P013980	CR390706	Gallus gallus finished cDNA, clone ChEST624f9. [CR390706]	1.95418	0.0493192	0.346354	4.10999	0.0188498	0.189343
A_87_P041518	A_87_P041518	Unknown	-2.01647	0.04683	0.344185	-3.31197	0.0256774	0.201723
*001687	AJ720525	no hits	-1.99979	0.047477	0.344922	-2.55715	0.037121	0.219801
*002455	AJ851735	Q5F3B5 : (Q5F3B5) Hypothetical protein	-2.26448	0.0386249	0.338993	-3.44789	0.0242425	0.200174
*014590	BU342394	no hits	-3.41643	0.0193028	0.330885	-2.09141	0.00510295	0.145737
*014783	BU353829	no hits	-2.55145	0.00344109	0.330885	-2.75743	0.0317095	0.211468
*015768	BU405199	ENSGALP00000024423 : ENSGALP00000024423 pep:novel chromosome:WASHUC1:Z:17725172:17744810:1 gene:ENSGALG00000015160 transcript:ENSGALT00000024469	-1.54371	0.0102383	0.330885	-1.64501	0.0154641	0.182154
*015916	BU417520	XP_421456 : gi:50748916:ref:XP_421456.1: PREDICTED: similar to Protein C14orf104 [Gallus gallus]	-3.01973	0.0238025	0.330885	-2.91978	0.0307384	0.20924
*015981	BU421057	Q9Z0Z0 : (Q9Z0Z0) cGMP-dependent protein kinase 1, beta isozyme (CGK 1 beta) (cGKI-beta)	-1.72562	0.0116161	0.330885	-1.62334	0.0124789	0.171571
*016483	BU446352	no hits	-2.42818	0.0343711	0.337147	-6.64789	0.00944284	0.160808
*003924	BX933866	XP_420576 : gi:50746611:ref:XP_420576.1: PREDICTED: similar to steroid 5 alpha-reductase 2-like 2; synaptic glycoprotein SC2-like [Gallus gallus]	-1.83318	0.0221305	0.330885	-1.87224	0.0262874	0.202633
*003925	BX933868	no hits	-1.54996	0.00265633	0.330885	-1.7957	0.00137346	0.132399
*004305	BX935083	NP_033773 : gi:61743961:ref:NP_033773.1: AHNAK nucleoprotein isoform 1 [Mus musculus]	-2.15901	0.0418173	0.34054	-3.15509	0.0275207	0.204799
A_87_P008851	X70793	G.domesticus mRNA for collagen XIV (longer splice variant). [X70793]	-1.90911	0.0254914	0.330885	-2.12466	0.0482489	0.23657
*005134	CR352752	no hits	-3.77935	0.0162524	0.330885	-6.81905	0.00910344	0.158464
*005267	CR353088	P10184 : gi:1708509:sp:P10184:IOV7_CHICK Ovoinhibitor precursor &gt;gnl:BL_ORD_ID:146450 gi:212485:gb:AAA48994.1: ovoinhibitor	-3.87966	0.0155418	0.330885	-2.65633	0.0351673	0.217794
*006195	CR386306	no hits	-2.43001	0.0112009	0.330885	-2.23204	0.0105254	0.164551
*006554	CR387249	no hits	-2.2519	0.0389854	0.338993	-4.32177	0.00451844	0.142756
*007197	CR389396	no hits	-1.6186	0.00331276	0.330885	-1.54187	0.000100683	0.126629
*009402	CR524167	XP_414895 : gi:50755773:ref:XP_414895.1: PREDICTED: similar to limkain b1 isoform 1 [Gallus gallus]	-4.78813	0.0108429	0.330885	-3.29187	0.0259018	0.202332
*009533	CR733064	no hits	-2.29353	0.0378121	0.338993	-3.41503	0.0245768	0.20023
*019917	DN929436	no hits	-4.05223	0.0144282	0.330885	-2.2876	0.0434684	0.229441
*020700	DT656666	no hits	-2.57964	0.0310517	0.332446	-3.05706	0.0287889	0.206592
*020480	ENSGALT00000017851.2	no hits	-6.16318	0.00702801	0.330885	-2.24018	0.0447749	0.231531
A_87_P035209	AY300013	Gallus gallus cryptochrome-like protein mRNA, complete cds. [AY300013]	-5.20644	0.00939156	0.330885	-2.54904	0.0036189	0.142387
A_87_P015805	CR387456	Gallus gallus finished cDNA, clone ChEST486b7. [CR387456]	-6.86222	0.0058416	0.330885	-2.58401	0.0365743	0.219801
A_87_P022051	BX935601	Gallus gallus finished cDNA, clone ChEST83j21. [BX935601]	-1.67646	0.036397	0.338993	-1.52068	9.47185e-05	0.126629
A_87_P008918	X56674	Chicken mRNA for retinoic acid binding protein beta isoform. [X56674]	-1.98261	0.0126105	0.330885	-2.69639	0.00384625	0.142397
A_87_P036649	AJ720093	Gallus gallus mRNA for hypothetical protein, clone 10g11. [AJ720093]	-3.7496	0.016473	0.330885	-2.13404	0.0479499	0.236146
A_87_P036729	AJ719973	Gallus gallus mRNA for hypothetical protein, clone 8p18. [AJ719973]	-2.93439	0.0249861	0.330885	-2.74733	0.0335223	0.214623
A_87_P021537	BX950639	Gallus gallus finished cDNA, clone ChEST606e8. [BX950639]	-4.4315	0.0123806	0.330885	-1.95067	0.020658	0.192703
A_87_P021873	BX935954	Gallus gallus finished cDNA, clone ChEST430l23. [BX935954]	-2.47737	0.0262618	0.330885	-1.71966	0.0273734	0.20459
A_87_P022688	BX934216	Gallus gallus finished cDNA, clone ChEST442e20. [BX934216]	-2.05227	0.0454864	0.343311	-2.10006	0.0490472	0.237857
A_87_P007103	TC198023	Q8BU53 (Q8BU53) Mus musculus 2 days pregnant adult female oviduct cDNA, RIKEN full-length enriched library, clone:E230038K10 product:procollagen-proline, 2-oxoglutarate 4-dioxygenase (proline 4-hydroxylase), alpha II polypeptide, full insert sequence, p	-4.02832	0.0145749	0.330885	-1.90535	0.0410909	0.226812
A_87_P004153	TC207176	AF450487 kinesin-like protein KIF2 {Homo sapiens;} , partial (24%) [TC207176]	-3.04017	0.0235321	0.330885	-2.26399	0.0441109	0.230674
A_87_P001790	TC223779	Unknown	-5.32532	0.00903446	0.330885	-2.43859	0.0397074	0.224075
A_87_P000902	TC225682	O13703 (O13703) SPAC13F5.04c protein, partial (6%) [TC225682]	-2.30009	0.0376322	0.338993	-2.22893	0.0450945	0.231685
A_87_P009711	DQ003338	Gallus gallus WNT1 inducible signaling pathway protein 1 (WISP-1) mRNA, complete cds. [DQ003338]	-1.57344	0.0244292	0.330885	-1.93464	0.00484454	0.145551

## Sheet: Resistant gene list at21dpi
			line 63 - 21dpi			RCS M - 21dpi
ProbeName	SystematicName	Description	logFC	P.Value	FDR	logFC	P.Value	FDR
*000489	AF411083	Q90XB2 : (Q90XB2) Surfactant protein A precursor	6.85634	0.0196468	0.478573	3.13517	0.0191405	0.457609
*014342	BU327958	no hits	3.87678	0.0422951	0.478573	3.94338	0.0128362	0.457609
*007093	CR389127	no hits	4.1453	0.03867	0.478573	2.35879	0.0312764	0.457609
*007942	CR391390	XP_424898 : gi:50761969:ref:XP_424898.1: PREDICTED: similar to Ras protein-specific guanine nucleotide-releasing factor 2; Ras-GRF2 [Gallus gallus]	5.09197	0.0068962	0.478573	3.10189	0.03499	0.457609
*009373	CR524103	Q9D701 : (Q9D701) Mus musculus adult male tongue cDNA, RIKEN full-length enriched library, clone:2310043J07 product:hypothetical Heme-dependent peroxidases structure containing protein, full insert sequence	2.13312	0.0102775	0.478573	2.05703	0.0395035	0.467352
A_87_P023215	BX933074	Gallus gallus finished cDNA, clone ChEST907i1. [BX933074]	3.52051	0.0481023	0.478573	2.76978	0.0237228	0.457609
A_87_P006659	TC201136	Q5TEZ3 (Q5TEZ3) OTTHUMP00000016828 (Fragment), partial (72%) [TC201136]	1.65656	0.0184174	0.478573	2.83394	0.0228021	0.457609
A_87_P002840	TC219331	Q6MIR4 (Q6MIR4) NADH dehydrogenase I chain B , partial (10%) [TC219331]	3.56681	0.047272	0.478573	2.9693	0.0210329	0.457609
A_87_P023023	BX933453	Gallus gallus finished cDNA, clone ChEST660h21. [BX933453]	2.15774	0.02008	0.478573	1.86368	0.0466789	0.480626
A_87_P040707	A_87_P040707	Unknown	-4.19057	0.0381115	0.478573	-3.49084	0.0158779	0.457609
*000460	AF334802	Q90ZT4 : (Q90ZT4) OL-protocadherin isoform	-3.84742	0.042727	0.478573	-2.41811	0.0299723	0.457609
*012010	BU217385	no hits	-4.31458	0.0366508	0.478573	-3.15142	0.0173609	0.457609
*012098	BU220384	no hits	-3.46498	0.049132	0.478573	-4.27235	0.011158	0.457609
*013466	BU282295	XP_426299 : gi:50746823:ref:XP_426299.1: PREDICTED: similar to multimerin 1; glycoprotein Ia*; multimerin [Gallus gallus]	-8.93594	0.013733	0.478573	-2.63131	0.0259181	0.457609
*013794	BU296342	XP_429960 : gi:50746220:ref:XP_429960.1: PREDICTED: hypothetical protein XP_429960 [Gallus gallus]	-4.09908	0.0392549	0.478573	-2.90208	0.0138607	0.457609
*015952	BU419266	Q9JMJ2 : (Q9JMJ2) F-box/WD-repeat protein 4 (F-box and WD-40 domain protein 4) (Hagoromo protein)	-4.0362	0.0400757	0.478573	-1.98834	0.0418449	0.473929
*015993	BU421706	no hits	-4.94837	0.0304908	0.478573	-5.52623	0.00710569	0.457609
*017275	BU463509	no hits	-5.79804	0.0246334	0.478573	-3.29024	0.0176005	0.457609
*018174	BX271275	XP_418948 : gi:50733688:ref:XP_418948.1: PREDICTED: similar to male germ cell-associated kinase; serine/threonine protein kinase MAK [Gallus gallus]	-5.41636	0.0270001	0.478573	-3.41162	0.0165254	0.457609
A_87_P021898	BX935893	Gallus gallus finished cDNA, clone ChEST163f16. [BX935893]	-3.4337	0.049729	0.478573	-1.88114	0.0459514	0.48051
A_87_P016826	CR385921	Gallus gallus finished cDNA, clone ChEST419g7. [CR385921]	-1.54368	0.0353867	0.478573	-1.83033	0.0481185	0.483438
*006641	CR387490	Q9EQV8 : (Q9EQV8) Carboxypeptidase N, polypeptide 1, 50kD	-3.20224	0.00680839	0.478573	-5.10032	0.00818016	0.457609
*020532	CR523075	no hits	-2.05935	0.00177961	0.478573	-4.45341	0.010376	0.457609
A_87_P022699	BX934191	Gallus gallus finished cDNA, clone ChEST440a15. [BX934191]	-2.83127	0.016483	0.478573	-4.44554	0.0104082	0.457609
A_87_P023467	BX932502	Gallus gallus finished cDNA, clone ChEST599i13. [BX932502]	-1.61323	0.0188456	0.478573	-1.90258	0.00407859	0.457609
A_87_P037769	AF222690	Gallus gallus 75 kDa gelatinase mRNA, complete cds. [AF222690]	-2.69609	0.00445163	0.478573	-1.89518	0.000684854	0.457609
A_87_P008287	TC186544	Q789D2 (Q789D2) Reverse transcriptase (Fragment), partial (8%) [TC186544]	-3.62444	0.0462723	0.478573	-3.07725	0.0197701	0.457609
A_87_P005081	TC204997	Unknown	-2.85434	0.044329	0.478573	-2.75219	0.0239854	0.457609
A_87_P002679	TC220407	Q86EH3 (Q86EH3) Clone ZZD396 mRNA sequence, partial (6%) [TC220407]	-4.07267	0.0395961	0.478573	-2.20299	0.035153	0.457609
A_87_P001266	TC224706	Unknown	-3.91542	0.0417379	0.478573	-2.27056	0.0333852	0.457609

## Sheet: Susceptible gene list at 10dpi
			line 72-10dpi			RCS-M-10dpi
ProbeName	SystematicName	Description	logFC	P.Value	FDR	logFC	P.Value	FDR
A_87_P040764	A_87_P040764	Unknown	4.92134	0.0154287	0.362054	2.236	0.0448931	0.231561
*000640	AJ621939	Q5GR16 : (Q5GR16) Interleukin 12 receptor beta 2 (Fragment)	3.11605	0.033545	0.362054	4.31923	0.0175537	0.186676
*001126	AJ719849	Q5ZL85 : (Q5ZL85) Hypothetical protein	1.78692	0.0160779	0.362054	1.83748	0.0107192	0.165209
*001748	AJ720598	Q5ZJ36 : (Q5ZJ36) Hypothetical protein	3.45108	0.00887932	0.362054	1.64082	0.0414375	0.226908
*002192	AJ843261	Q5ZFP5 : (Q5ZFP5) Transporter associated with antigen processing 1 (Fragment)	1.82598	0.00313563	0.362054	1.57031	0.0112543	0.167325
A_87_P021440	BX950812	Gallus gallus finished cDNA, clone ChEST773a5. [BX950812]	3.53647	0.0270936	0.362054	3.68967	0.0392923	0.223129
*011795	BU208510	XP_152907 : gi:38091838:ref:XP_152907.3: PREDICTED: hypothetical protein LOC237943 [Mus musculus]	2.72049	0.0421054	0.362054	3.1575	0.0179973	0.187924
*011978	BU216422	no hits	1.71739	0.00235083	0.362054	1.54	0.0117286	0.167833
*012684	BU246332	no hits	1.90017	0.0493332	0.368539	2.32411	0.0162674	0.183224
*012776	BU251912	XP_414923 : gi:50755880:ref:XP_414923.1: PREDICTED: similar to putative endoplasmic reticulum protein family member, with at least 7 transmembrane domains, of ancient origin (53.1 kD) (1F495) [Gallus gallus]	4.26935	0.0196714	0.362054	5.11584	0.0137653	0.175257
*012860	BU256086	no hits	6.86578	0.00870625	0.362054	4.04178	0.0193076	0.190284
*013338	BU277390	no hits	2.583	0.0458972	0.365815	2.6869	0.0345998	0.216468
*015068	BU370565	ENSGALP00000023536 : ENSGALP00000023536 pep:novel chromosome:WASHUC1:E22C19W28:1242:7551:-1 gene:ENSGALG00000014631 transcript:ENSGALT00000023582	5.36104	0.0133233	0.362054	2.11947	0.0177984	0.187362
*015363	BU385393	XP_419076 : gi:50736188:ref:XP_419076.1: PREDICTED: similar to aryl hydrocarbon receptor repressor [Gallus gallus]	2.88163	0.0382481	0.362054	3.48975	0.0238276	0.199186
*017084	BU459138	XP_416988 : gi:50730649:ref:XP_416988.1: PREDICTED: similar to dTDP-D-glucose 4,6-dehydratase [Gallus gallus]	2.85676	0.0388067	0.362054	2.6835	0.0346622	0.216573
A_87_P024105	BX931029	Gallus gallus finished cDNA, clone ChEST699f22. [BX931029]	3.52172	0.027286	0.362054	2.91029	0.0308813	0.209644
*003371	BX931651	XP_417232 : gi:50731339:ref:XP_417232.1: PREDICTED: similar to chromosome 12 open reading frame 5 [Gallus gallus]	2.63327	0.0444515	0.364819	4.92275	0.0145479	0.178175
*004017	BX934082	XP_420938 : gi:50747634:ref:XP_420938.1: PREDICTED: similar to AF15q14 protein isoform 2 [Gallus gallus]	1.6421	0.0441004	0.364486	2.39006	0.0408547	0.226364
*004784	BX950580	XP_420039 : gi:50745246:ref:XP_420039.1: PREDICTED: similar to L-threonine dehydrogenase; L-threonine 3-dehydrogenase [Gallus gallus]	3.54032	0.0270437	0.362054	2.18732	0.0463107	0.234079
*018806	CF257597	XP_421662 : gi:50749496:ref:XP_421662.1: PREDICTED: similar to Interferon-induced protein with tetratricopeptide repeats 5 (IFIT-5) (Retinoic acid- and interferon-inducible 58 kDa protein) [Gallus gallus]	2.19761	0.000309049	0.362054	1.69701	0.000987471	0.132399
A_87_P023140	BX933226	Gallus gallus finished cDNA, clone ChEST514j10. [BX933226]	2.6503	0.0439775	0.364486	2.53296	0.0376253	0.220368
*005964	CR385747	Q6MYM8 : (Q6MYM8) Endoglucanase, putative	5.49888	0.0127552	0.362054	5.12171	0.0137426	0.175257
A_87_P016663	CR386169	Gallus gallus finished cDNA, clone ChEST357j5. [CR386169]	2.53946	0.0472089	0.367164	3.65913	0.0222649	0.195866
*008648	CR407142	XP_415514 : gi:50757416:ref:XP_415514.1: PREDICTED: similar to collagen, type XXVII, alpha 1 [Gallus gallus]	2.55165	0.0468359	0.366353	2.36229	0.0415365	0.226977
*008964	CR523246	O77798 : (O77798) Estrogen response element binding protein	3.44377	0.028339	0.362054	3.94282	0.0200061	0.191454
*019882	DN853042	XP_421960 : gi:50750341:ref:XP_421960.1: PREDICTED: similar to costimulatory molecule B7 receptor CD152 [Gallus gallus]	1.86216	0.00183461	0.362054	1.84233	0.000265359	0.126629
A_87_P035017	AY920750	Gallus gallus interleukin 17 mRNA, complete cds. [AY920750]	4.07459	0.0213009	0.362054	2.79499	0.0327116	0.213383
A_87_P008714	Y18692	Gallus gallus mRNA for chemokine K203. [Y18692]	2.15474	0.000320186	0.362054	2.65152	0.000303497	0.126629
A_87_P009473	L34552	Gallus gallus clone 391 cytokine mRNA, complete cds. [L34552]	1.592	0.00120277	0.362054	1.6527	0.000425022	0.126629
A_87_P015837	CR387407	Gallus gallus finished cDNA, clone ChEST26b6. [CR387407]	3.17823	0.0324481	0.362054	3.80076	0.0210863	0.192703
A_87_P009073	U46504	Chicken macrophage nitric oxide synthase mRNA. [U46504]	1.681	0.000727126	0.362054	1.55678	0.000203495	0.126629
A_87_P022561	BX934519	Gallus gallus finished cDNA, clone ChEST606l15. [BX934519]	1.92515	0.00873385	0.362054	2.37012	0.00200382	0.132399
A_87_P036256	AJ720671	Gallus gallus partial mRNA for hypothetical protein, clone 23c10. [AJ720671]	5.91429	0.011255	0.362054	2.41758	0.0401973	0.224993
A_87_P007272	TC196798	Unknown	3.85216	0.0234355	0.362054	2.29705	0.0432158	0.229021
A_87_P005913	TC203154	Unknown	2.71783	0.00357154	0.362054	2.47647	0.0388488	0.22276
A_87_P003554	TC213211	Q6JCU4 (Q6JCU4) ATP synthase F0 subunit 8, partial (25%) [TC213211]	2.5728	0.0461995	0.365815	2.15002	0.0294345	0.207054
A_87_P002656	TC220555	ILEU_HORSE (P05619) Leukocyte elastase inhibitor (LEI), partial (52%) [TC220555]	3.23255	0.0103852	0.362054	3.53597	0.00816346	0.156415
A_87_P001605	TC224106	Unknown	3.09952	0.0338464	0.362054	2.89978	0.031041	0.210071
A_87_P001309	TC224621	Q887A8 (Q887A8) Protein-export membrane protein SecD, partial (4%) [TC224621]	5.87023	0.0114006	0.362054	2.46439	0.0391191	0.222955
A_87_P001274	TC224683	Q6ZPS3 (Q6ZPS3) MKIAA1392 protein (Fragment), partial (11%) [TC224683]	4.32628	0.0192318	0.362054	3.58547	0.0229226	0.197439
A_87_P037451	AJ315664	Gallus gallus mRNA for hypothetical protein (TES gene). [AJ315664]	5.20517	0.0140151	0.362054	2.14219	0.0476929	0.236146
A_87_P024089	BX931056	Gallus gallus finished cDNA, clone ChEST701i3. [BX931056]	2.68895	0.0429312	0.362054	3.09142	0.0283333	0.205852
*010198	X99774	Q53YS2 : (Q53YS2) Interferon gamma	5.4625	0.0129014	0.362054	3.80567	0.0210473	0.192703
*000400	AF239804	Q6IMJ8 : (Q6IMJ8) NOELIN1_V1 (Olfactomedin 1)	-2.38344	0.0367311	0.362054	-1.87957	0.00955767	0.161293
*000634	AJ620298	Q705C2 : (Q705C2) Tyrosine kinase orphan receptor 1	-1.50859	0.0144287	0.362054	-1.63221	0.0263439	0.202633
*002673	AY621309	Q6QLR2 : (Q6QLR2) Gallinacin 5 prepropeptide (Beta-defensin 7)	-2.29203	0.00275261	0.362054	-1.59878	0.000808343	0.132399
*010819	BI066316	no hits	-2.10314	0.024889	0.362054	-1.76528	0.010853	0.165851
*011277	BU117800	P31423 : gi:400255:sp:P31423:MGR4_RAT Metabotropic glutamate receptor 4 precursor (mGluR4)	-2.94541	0.0368715	0.362054	-1.72572	0.0056622	0.1485
*012849	BU255517	no hits	-1.5227	0.0156234	0.362054	-1.96438	0.02379	0.199186
*014509	BU338390	no hits	-2.25557	0.0211017	0.362054	-2.02608	0.00502114	0.145737
*016305	BU440826	XP_415691 : gi:50757881:ref:XP_415691.1: PREDICTED: similar to ATP-binding cassette, sub-family A, member 10; ATP-binding cassette A10 [Gallus gallus]	-2.46326	0.0496492	0.368539	-3.74411	0.0215448	0.193477
*017443	BU469400	Q7RWB9 : (Q7RWB9) Hypothetical protein	-2.45919	0.00278099	0.362054	-4.14965	0.0185919	0.188883
A_87_P024987	BX269166	BX269166 AGENAE Gallus gallus multi-tissues normalized library (gcag) Gallus gallus cDNA clone gcag0018c.h.09 5prim, mRNA sequence [BX269166]	-3.85929	0.0233619	0.362054	-2.77057	0.0331228	0.213971
A_87_P024813	BX279349	BX279349 AGENAE Gallus gallus multi-tissues normalized library (gcag) Gallus gallus cDNA clone gcag0012c.o.03 5prim, mRNA sequence [BX279349]	-1.74621	0.00972992	0.362054	-1.88364	0.00132982	0.132399
*003025	BX930280	no hits	-2.16493	0.00920185	0.362054	-2.18229	0.0047689	0.144759
*004228	BX934864	XP_416096 : gi:50728338:ref:XP_416096.1: PREDICTED: similar to Tm4sf3 protein [Gallus gallus]	-1.85681	0.0243642	0.362054	-1.81923	0.00300725	0.136049
A_87_P021687	BX950327	Gallus gallus finished cDNA, clone ChEST246m3. [BX950327]	-4.60702	0.0172735	0.362054	-2.39237	0.0382171	0.221413
*019207	CN230545	XP_414255 : gi:50754127:ref:XP_414255.1: PREDICTED: similar to gamma filamin protein [Gallus gallus]	-3.92717	0.0226796	0.362054	-2.13622	0.047881	0.236146
*019471	CN383571	no hits	-2.54445	0.0144814	0.362054	-5.45404	0.0125548	0.171633
*006283	CR386519	no hits	-2.95559	0.0366588	0.362054	-1.95165	0.0150669	0.180318
A_87_P014351	CR390135	Gallus gallus finished cDNA, clone ChEST162o8. [CR390135]	-2.08236	0.00377158	0.362054	-2.36204	0.00767779	0.154226
A_87_P013824	CR390955	Gallus gallus finished cDNA, clone ChEST739o2. [CR390955]	-1.94225	0.0204599	0.362054	-2.34707	0.00675489	0.154226
*008097	CR405776	XP_225567 : gi:62663891:ref:XP_225567.3: PREDICTED: similar to calcium/calmodulin-dependent protein kinase 1D [Rattus norvegicus]	-4.8774	0.0156675	0.362054	-3.69995	0.0219141	0.194612
*008330	CR406387	no hits	-1.53501	0.0455368	0.365815	-1.9886	0.0495207	0.238499
*019810	CV855693	no hits	-2.71889	0.0421466	0.362054	-2.84893	0.0318333	0.211717
A_87_P019426	CO769187	testis_EST00284 Testis cDNA Library Gallus gallus cDNA 3', mRNA sequence [CO769187]	-1.75908	0.00161649	0.362054	-2.02627	0.00325683	0.137264
A_87_P035105	AY621309	Gallus gallus beta-defensin 7 (GAL7) mRNA, complete cds. [AY621309]	-2.13839	0.00105513	0.362054	-1.6328	0.0343233	0.216253
A_87_P022699	BX934191	Gallus gallus finished cDNA, clone ChEST440a15. [BX934191]	-4.86082	0.0157591	0.362054	-2.59987	0.0353912	0.218167
A_87_P009700	DQ092352	Gallus gallus fowlicidin-2 mRNA, complete cds. [DQ092352]	-2.50498	0.0014882	0.362054	-2.10259	0.00160562	0.132399
*009802	M29449	O88803 : (O88803) Leukocyte cell-derived chemotaxin 2 precursor (Chondromodulin II) (ChM-II)	-2.05557	0.000587005	0.362054	-1.91236	0.0113486	0.167372
A_87_P007012	TC198779	Unknown	-3.23558	0.0314852	0.362054	-2.10611	0.0488487	0.237347
A_87_P006455	TC202192	Unknown	-5.39553	0.0131775	0.362054	-3.24411	0.0264484	0.202633
A_87_P003365	TC214893	Unknown	-1.75787	0.00132641	0.362054	-1.82299	0.000901465	0.132399
A_87_P002224	TC222998	Q75BM5 (Q75BM5) ACR246Wp, partial (4%) [TC222998]	-3.07741	0.0342562	0.362054	-7.12805	0.00854056	0.157888
A_87_P001489	TC224310	Q86XF6 (Q86XF6) COL5A2 protein, partial (5%) [TC224310]	-4.53884	0.0177193	0.362054	-2.17479	0.0466875	0.234711
A_87_P000256	TC227149	Unknown	-1.96949	0.014292	0.362054	-1.65377	0.00863728	0.157888
A_87_P022276	BX935074	Gallus gallus finished cDNA, clone ChEST76j15. [BX935074]	-2.57704	0.0460734	0.365815	-4.00037	0.0195948	0.190608
*010230	Y14971	O73912 : (O73912) K60 protein precursor (CXC chemokine K60)	-2.5143	0.000682502	0.362054	-1.54137	0.00776245	0.154226

## Sheet: Susceptible gene list at 21dpi
			line 72-21dpi			RCS-M-21dpi
ProbeName	SystematicName	Description	logFC	P.Value	FDR	logFC	P.Value	FDR
*011684	BU202212	no hits	2.44918	0.00403056	0.155424	4.07292	0.0121311	0.457609
*011722	BU204023	no hits	3.67997	0.0265428	0.233405	1.86115	0.0467856	0.480626
*012394	BU233209	Q5ZBK1 : (Q5ZBK1) Putative alpha-amylase	2.70258	0.042739	0.253677	6.60854	0.00518845	0.457609
A_87_P023622	BX932156	Gallus gallus finished cDNA, clone ChEST471k24. [BX932156]	1.92214	0.00318019	0.147741	2.12476	0.00529154	0.457609
*018799	CF256877	XP_422115 : gi:50750726:ref:XP_422115.1: PREDICTED: similar to B aggressive lymphoma short isoform [Gallus gallus]	2.82173	0.0163718	0.213802	2.95926	0.0211566	0.457609
A_87_P019479	CO768725	spleen_EST04451 Spleen cDNA Library Gallus gallus cDNA 3', mRNA sequence [CO768725]	1.84653	0.00774519	0.17934	5.05142	0.00831961	0.457609
*008367	CR406489	no hits	1.62516	0.024473	0.232655	1.80207	0.0493926	0.486916
A_87_P012225	CR407209	Gallus gallus finished cDNA, clone ChEST792i3. [CR407209]	2.5529	0.0466308	0.257484	7.97214	0.00372899	0.457609
*020402	ENSGALT00000007763.2	no hits	2.90209	0.0122657	0.199632	4.32612	0.0109164	0.457609
A_87_P035833	AJ812228	Gallus gallus mRNA for eye-globin (GBE gene). [AJ812228]	2.44861	0.0382179	0.249369	2.78806	0.0234546	0.457609
A_87_P008701	Z25420	G.domesticus class II INCENP protein mRNA, complete CDS. [Z25420]	1.77053	0.00373447	0.153786	3.11446	0.0193619	0.457609
A_87_P013533	CR391340	Gallus gallus finished cDNA, clone ChEST261j18. [CR391340]	1.9901	0.00632529	0.173305	2.83629	0.00301677	0.457609
A_87_P005690	TC203559	AF218942 formin 2-like protein {Homo sapiens;} , partial (28%) [TC203559]	6.66872	0.0104855	0.192179	4.27982	0.011124	0.457609
A_87_P005561	TC203798	Unknown	3.29622	0.031481	0.242297	6.01926	0.0061148	0.457609
A_87_P003216	TC216255	MTL5_HUMAN (Q9Y4I5) Tesmin (Metallothionein-like 5, testis-specific) (Testis-specific metallothionein-like protein), partial (49%) [TC216255]	3.08375	0.0339706	0.246115	1.83572	0.0178166	0.457609
*010136	X67915	P31043 : (P31043) T-cell-specific surface glycoprotein CD28 homolog precursor (CHT28)	1.55831	0.0122931	0.199803	2.1202	0.0211669	0.457609
A_87_P041203	A_87_P041203	Unknown	-4.03937	0.022964	0.228573	-3.6135	0.0149505	0.457609
A_87_P041399	A_87_P041399	Unknown	-2.71349	0.042476	0.25345	-2.07507	0.0389219	0.465382
*000002	AB000512	P79995 : (P79995) Cadherin-10 precursor	-3.23376	0.0324258	0.242876	-5.30407	0.00763661	0.457609
*000089	AB057661	Q8UWA0 : (Q8UWA0) Myosin heavy chain	-1.74251	0.00153438	0.130507	-3.13487	0.0191437	0.457609
A_87_P023703	BX931991	Gallus gallus finished cDNA, clone ChEST222o13. [BX931991]	-2.66439	0.0132749	0.203645	-2.19935	0.0352522	0.457609
*002725	AY882944	XP_421494 : gi:50749124:ref:XP_421494.1: PREDICTED: similar to Opsin 4 (Melanopsin) [Gallus gallus]	-3.28972	0.0315773	0.242297	-6.29843	0.00564623	0.457609
*012178	BU223694	no hits	-3.47584	0.0318991	0.242297	-1.93944	0.043645	0.475764
*016603	BU449144	Q4VBJ0 : (Q4VBJ0) Integrin, beta-like 1	-2.5137	0.047745	0.258571	-4.06303	0.0121828	0.457609
A_87_P024381	BX930276	Gallus gallus finished cDNA, clone ChEST591i7. [BX930276]	-5.97548	0.012455	0.199803	-2.28546	0.033014	0.457609
*004233	BX934880	XP_419481 : gi:50740506:ref:XP_419481.1: PREDICTED: similar to glyoxylase 1; glyoxalase 1 [Gallus gallus]	-1.99412	0.0201263	0.222213	-3.15152	0.0189684	0.457609
A_87_P009241	NM_001031191	Gallus gallus cholinergic receptor, muscarinic 4 (CHRM4), mRNA [NM_001031191]	-2.48034	0.0487275	0.259669	-2.86353	0.022396	0.457609
A_87_P020808	CN221913	WLA036A02.ab1 WLbrain Gallus gallus cDNA 5', mRNA sequence [CN221913]	-2.88722	0.0386165	0.249648	-2.81425	0.0230786	0.457609
*019383	CN236065	XP_413790 : gi:50752881:ref:XP_413790.1: PREDICTED: similar to hypothetical protein FLJ14957 [Gallus gallus]	-6.3343	0.0113668	0.196575	-4.52735	0.010081	0.457609
*005037	CR352470	XP_420837 : gi:50747324:ref:XP_420837.1: PREDICTED: hypothetical protein XP_420837 [Gallus gallus]	-3.00466	0.0440773	0.254907	-2.00243	0.0413475	0.473437
*009605	D00844	P25155 : (P25155) Coagulation factor X precursor (Stuart factor) (Virus activating protease) (VAP)	-2.95796	0.048774	0.259669	-2.10461	0.0246225	0.457609
A_87_P035223	AY251409	Gallus gallus death domain-containing tumor necrosis factor receptor superfamily member 23 variant 2 mRNA, complete cds; alternatively spliced. [AY251409]	-4.58244	0.0188653	0.220458	-3.64577	0.0147205	0.457609
A_87_P023620	BX932157	Gallus gallus finished cDNA, clone ChEST1033l3. [BX932157]	-2.13624	0.0159338	0.212992	-3.24748	0.0180054	0.457609
A_87_P007343	TC196137	Unknown	-3.94882	0.0237884	0.231257	-2.40508	0.0302515	0.457609
A_87_P007012	TC198779	Unknown	-3.02842	0.0358803	0.24742	-2.25708	0.0337268	0.457609
A_87_P006641	TC201318	Unknown	-2.91345	0.0380832	0.249369	-2.45149	0.0292751	0.457609
A_87_P005527	TC203854	BC031688 TEKT3 protein {Homo sapiens;} , partial (37%) [TC203854]	-3.44785	0.0293644	0.2376	-4.30424	0.0110138	0.457609
A_87_P002849	TC219296	Unknown	-3.64845	0.0268995	0.233559	-2.08217	0.0110614	0.457609
A_87_P001309	TC224621	Q887A8 (Q887A8) Protein-export membrane protein SecD, partial (4%) [TC224621]	-4.32631	0.020636	0.223224	-2.07946	0.0387826	0.465382
A_87_P000797	TC226095	Unknown	-3.10152	0.0345848	0.246659	-7.96657	0.00373359	0.457609
A_87_P000685	TC226350	Unknown	-4.3295	0.0206122	0.223196	-2.07729	0.0388514	0.465382
A_87_P021677	BX950343	Gallus gallus finished cDNA, clone ChEST173f6. [BX950343]	-2.94462	0.0374647	0.248952	-2.58339	0.0267521	0.457609
A_87_P038155	AB045629	Gallus gallus mRNA for Wnt-7a, complete cds. [AB045629]	-2.05704	0.0123014	0.199803	-2.29707	0.0327291	0.457609
