# Supplementary material for: Temporal transcriptome changes induced by MDV in marek's disease-resistant and -susceptible inbred chickens
Source: BMC Genomics. 2011 Oct 12;12:501. doi: 10.1186/1471-2164-12-501 (PMC3269463; doi:10.1186/1471-2164-12-501)
Supplement: Additional file 7 — Figure S3. A parallel plot of kernel densities shows similar distribution of log2 intensities in all arrays after normalization. [file 1471-2164-12-501-S7.XLSX]

## Sheet: R-biofunction at 10dpi
Category	p-value	Molecules
Cardiovascular System Development and Function	1.73E-04-4.5E-02	GNAQ, RGS4, WISP1, PRKG1
Cellular Development	1.73E-04-4.4E-02	COL14A1, SPINK5, RARB, GNAQ, RGS4, WISP1, CD8A, HAS3
Cellular Growth and Proliferation	1.73E-04-3.91E-02	COL14A1, C1QTNF3, TES, RARB, GNAQ, RGS4, WISP1, CD8A, PRKG1, HAS3
Skeletal and Muscular System Development and Function	1.73E-04-4.35E-02	TNNT3, RARB, GNAQ, RGS4, SULF2, PRKG1
Cardiovascular Disease	4.09E-04-3.47E-02	GNAQ, RGS4, PRKG1, SCN4B
Developmental Disorder	4.09E-04-4.94E-02	RARB, GNAQ, RGS4, PRKG1, SCN4B
Skeletal and Muscular Disorders	4.09E-04-2.28E-02	AHNAK, TNNT3, KIF21A, GNAQ, RGS4, PRKG1
Cell-To-Cell Signaling and Interaction	8.29E-04-4.65E-02	GNAQ, RGS4, CD8A, PRKG1, HAS3
Nervous System Development and Function	8.29E-04-4.5E-02	SPINK5, RARB, GNAQ, RGS4, SULF2, PRKG1, SCN4B
Cell Morphology	1.3E-03-4.5E-02	SPINK5, RARB, GNAQ, RGS4, SULF2, PRKG1, HAS3
Cell-mediated Immune Response	1.53E-03-1.52E-02	CD8A
Cellular Compromise	1.53E-03-2.13E-02	CD8A, PRKG1
Cellular Movement	1.53E-03-4.5E-02	RGS4, WISP1, CD8A, PRKG1, HAS3
Dermatological Diseases and Conditions	1.53E-03-3.91E-02	COL14A1, SPINK5, AHNAK, RARB, SCN4B
Digestive System Development and Function	1.53E-03-3.06E-03	PRKG1
Embryonic Development	1.53E-03-4.35E-02	RARB, GNAQ
Genetic Disorder	1.53E-03-4.94E-02	COL14A1, PHTF2, RGS4, CD8A, PRKG1, SCN4B, SPINK5, PTCHD1, AHNAK, TNNT3, KIF21A, RARB, C6ORF103, WISP1, SULF2, C14ORF104, P4HA2
Immunological Disease	1.53E-03-1.07E-02	SPINK5, AHNAK, CD8A
Infection Mechanism	1.53E-03-3.06E-03	CD8A
Ophthalmic Disease	1.53E-03-1.53E-03	KIF21A
Organ Development	1.53E-03-2.87E-02	SPINK5, RARB, GNAQ, PRKG1
Organ Morphology	1.53E-03-4.5E-02	RARB, GNAQ, PRKG1
Organismal Development	1.53E-03-4.35E-02	RARB, GNAQ, RGS4
Tissue Development	1.53E-03-3.91E-02	COL14A1, RARB, GNAQ, RGS4, CD8A, PRKG1, HAS3
Tissue Morphology	1.53E-03-3.76E-02	TNNT3, RARB, GNAQ, SULF2, PRKG1, HAS3
Carbohydrate Metabolism	1.71E-03-4.68E-02	GNAQ, RGS4, SULF2, PRKG1, HAS3
Cellular Function and Maintenance	2.32E-03-3.17E-02	RARB, RGS4, CD8A, PRKG1, HAS3
Amino Acid Metabolism	3.06E-03-4.59E-03	GNAQ, P4HA2
Auditory and Vestibular System Development and Function	3.06E-03-3.06E-03	PRKG1
Cell Signaling	3.06E-03-3.17E-02	GNAQ, RGS4, CD8A, PRKG1
Cellular Assembly and Organization	3.06E-03-4.5E-02	GNAQ, RGS4, SULF2, CD8A, PRKG1, SCN4B
Drug Metabolism	3.06E-03-4.94E-02	GNAQ, RGS4, SULF2, HAS3
Hair and Skin Development and Function	3.06E-03-3.62E-02	SPINK5, GNAQ, CD8A
Molecular Transport	3.06E-03-4.94E-02	COL14A1, GNAQ, RGS4, CD8A, PRKG1
Nucleic Acid Metabolism	3.06E-03-2.43E-02	GNAQ, RGS4, PRKG1
Small Molecule Biochemistry	3.06E-03-4.94E-02	COL14A1, GNAQ, RGS4, SULF2, CD8A, PRKG1, HAS3, P4HA2
Gene Expression	3.64E-03-4.21E-02	RARB, GNAQ, RGS4, TFB2M, PRKG1
DNA Replication, Recombination, and Repair	4.27E-03-4.27E-03	GNAQ, RGS4
Behavior	4.59E-03-1.97E-02	RARB, PRKG1
Inflammatory Disease	4.59E-03-2.98E-02	SPINK5, AHNAK, RARB, WISP1, CD8A, C14ORF104, SULF2, PRKG1, P4HA2, SCN4B
Lipid Metabolism	4.59E-03-4.42E-02	COL14A1, GNAQ, RGS4
Post-Translational Modification	4.59E-03-4.59E-03	P4HA2
Connective Tissue Development and Function	6.12E-03-3.49E-02	COL14A1, GNAQ, WISP1, HAS3
Endocrine System Development and Function	6.12E-03-1.07E-02	GNAQ
Renal and Urological System Development and Function	6.12E-03-6.12E-03	RARB
Vitamin and Mineral Metabolism	6.12E-03-3.04E-02	GNAQ, RGS4, CD8A, PRKG1
Organismal Injury and Abnormalities	7.64E-03-4.65E-02	GNAQ, PRKG1
Renal and Urological Disease	7.64E-03-7.64E-03	CD8A
Respiratory System Development and Function	7.64E-03-7.64E-03	RARB
Antimicrobial Response	9.16E-03-9.16E-03	CD8A
Nutritional Disease	9.16E-03-9.16E-03	SPINK5
Cancer	1.02E-02-4.65E-02	TES, RARB, RGS4, WISP1, CD8A, SCN4B
Hematological System Development and Function	1.07E-02-4.4E-02	SPINK5, RARB, GNAQ, CD8A, PRKG1
Hematopoiesis	1.07E-02-4.4E-02	SPINK5, RARB, CD8A
Lymphoid Tissue Structure and Development	1.07E-02-3.47E-02	CD8A
Inflammatory Response	1.28E-02-3.91E-02	GNAQ, CD8A, PRKG1
Energy Production	1.37E-02-2.43E-02	GNAQ, PRKG1
Antigen Presentation	1.82E-02-1.82E-02	GNAQ
Respiratory Disease	1.82E-02-1.82E-02	CD8A
Cell Death	1.97E-02-3.91E-02	RARB, GNAQ, WISP1, CD8A
Hematological Disease	2.13E-02-2.13E-02	RARB
Neurological Disease	3.47E-02-4.94E-02	SCN4B
Hypersensitivity Response	3.91E-02-3.91E-02	GNAQ
Immune Cell Trafficking	3.91E-02-3.91E-02	GNAQ

## Sheet: R-biofunction at 21dpi
Category	p-value	Molecules
Respiratory System Development and Function	5.03E-06-1.22E-03	MMP9, SFTPA1
Neurological Disease	1.26E-04-4.61E-02	CA3, MMP9
Cancer	6.11E-04-4.49E-02	CA3, MMP9
Carbohydrate Metabolism	6.11E-04-2.06E-02	SFTPA1
Cardiovascular Disease	6.11E-04-4.25E-02	CA3, MMP9
Cardiovascular System Development and Function	6.11E-04-3.96E-02	MMP9
Cell Death	6.11E-04-4.72E-02	GZMA, SFTPA1, MMP9
Cell-To-Cell Signaling and Interaction	6.11E-04-3.84E-02	GZMA, CA3, PCDH10, MMRN1, SFTPA1, MMP9
Cellular Assembly and Organization	6.11E-04-3.43E-02	GZMA, SFTPA1
Cellular Function and Maintenance	6.11E-04-3.01E-02	SFTPA1
Dermatological Diseases and Conditions	6.11E-04-5.49E-03	MMP9
Developmental Disorder	6.11E-04-1.94E-02	CA3, MMP9
Inflammatory Response	6.11E-04-4.78E-02	GZMA, SFTPA1, MMP9
Lipid Metabolism	6.11E-04-2.06E-02	SFTPA1
Molecular Transport	6.11E-04-2.06E-02	SFTPA1
Nervous System Development and Function	6.11E-04-3.43E-02	GZMA, SFTPA1, MMP9
Ophthalmic Disease	6.11E-04-3.96E-02	CA3, MMP9
Organ Development	6.11E-04-1.58E-02	MMP9
Organ Morphology	6.11E-04-2.18E-02	MMP9
Organismal Development	6.11E-04-3.96E-02	FBXW4, MMP9, SFTPA1
Organismal Injury and Abnormalities	6.11E-04-3.67E-02	SFTPA1, MMP9
Reproductive System Development and Function	6.11E-04-3.31E-02	MAK, MMP9, SFTPA1
Skeletal and Muscular Disorders	6.11E-04-4.55E-02	CA3, MMP9
Skeletal and Muscular System Development and Function	6.11E-04-2.48E-02	FBXW4, MMP9
Small Molecule Biochemistry	6.11E-04-2.12E-02	CPN1, SFTPA1
Tissue Development	6.11E-04-4.9E-02	FBXW4, PCDH10, MMRN1, MMP9, SFTPA1
Tissue Morphology	6.11E-04-3.94E-02	CA3, SFTPA1, MMP9
Visual System Development and Function	6.11E-04-1.58E-02	MMP9
Amino Acid Metabolism	1.22E-03-1.83E-03	CPN1
Antigen Presentation	1.22E-03-3.84E-02	GZMA, MMP9, SFTPA1
Cell Morphology	1.22E-03-4.67E-02	SFTPA1, MMP9
Cellular Development	1.22E-03-3.67E-02	CA3, MMP9
Cellular Movement	1.22E-03-3.61E-02	CA3, PCDH10, MAK, SFTPA1, MMP9
Embryonic Development	1.22E-03-1.88E-02	FBXW4, MMP9
Hematological System Development and Function	1.22E-03-3.87E-02	GZMA, SFTPA1, MMP9
Hepatic System Development and Function	1.22E-03-2.24E-02	MMP9
Immune Cell Trafficking	1.22E-03-3.84E-02	GZMA, SFTPA1, MMP9
Immunological Disease	1.22E-03-3.78E-02	CPN1, MMP9
Infection Mechanism	1.22E-03-5.49E-03	MMP9, SFTPA1
Inflammatory Disease	1.22E-03-4.25E-02	CA3, MMP9, SFTPA1
Organismal Functions	1.22E-03-4.02E-02	GZMA, MMP9
Renal and Urological System Development and Function	1.22E-03-1.22E-03	MMP9
Lymphoid Tissue Structure and Development	1.52E-03-3.07E-02	MMP9, SFTPA1
Antimicrobial Response	1.83E-03-2.48E-02	GZMA, SFTPA1
Behavior	1.83E-03-8.52E-03	MMP9
Connective Tissue Development and Function	1.83E-03-2.48E-02	FBXW4, PCDH10, MMP9
Connective Tissue Disorders	1.83E-03-1.82E-02	SFTPA1, MMP9
Endocrine System Development and Function	1.83E-03-1.83E-03	MMP9
Genetic Disorder	1.83E-03-4.61E-02	CA3, SFTPA1, MMP9
Respiratory Disease	1.83E-03-3.49E-02	CA3, MMP9, SFTPA1
Tumor Morphology	1.83E-03-2.66E-02	MMP9
Cell Cycle	2.44E-03-3.66E-03	MMP9
Gastrointestinal Disease	3.05E-03-4.37E-02	CA3, MMP9
Hematopoiesis	3.05E-03-2.06E-02	SFTPA1, MMP9
Endocrine System Disorders	3.66E-03-2.72E-02	CA3, MMP9
Metabolic Disease	3.66E-03-3.9E-02	CA3, MMP9
Renal and Urological Disease	3.66E-03-4.58E-02	CA3, MMP9
Infectious Disease	4.27E-03-3.96E-02	CA3, SFTPA1, MMP9
Cellular Growth and Proliferation	5.49E-03-4.37E-02	CA3, FBXW4, SFTPA1, MMP9
Digestive System Development and Function	5.49E-03-5.49E-03	MMP9
Hepatic System Disease	5.49E-03-4.25E-02	MMP9
Cellular Compromise	6.7E-03-3.43E-02	GZMA, SFTPA1, MMP9
Post-Translational Modification	6.7E-03-4.78E-02	GZMA, MMP9, SFTPA1
Protein Degradation	6.7E-03-1.58E-02	CPN1, MMP9, SFTPA1
Organismal Survival	7.31E-03-4.09E-02	SFTPA1, MMP9
Protein Synthesis	7.87E-03-7.87E-03	CPN1, MMP9
Hypersensitivity Response	7.92E-03-3.07E-02	MMP9, SFTPA1
DNA Replication, Recombination, and Repair	9.13E-03-2.06E-02	GZMA
Psychological Disorders	9.13E-03-4.61E-02	CA3
Gene Expression	1.52E-02-1.52E-02	SFTPA1
Humoral Immune Response	1.64E-02-1.64E-02	MMP9
Hematological Disease	2.12E-02-3.31E-02	MMP9
Reproductive System Disease	2.6E-02-2.95E-02	GZMA, MMP9
Free Radical Scavenging	3.07E-02-3.07E-02	SFTPA1
Nutritional Disease	4.49E-02-4.54E-02	CA3, MMP9

## Sheet: S-biofunction at 10dpi
Category	p-value	Molecules
Tissue Morphology	6.16E-06-2.03E-02	IL8, LECT2, IL12RB2, NOS2, CTLA4, IL17A (includes EG:3605)
Inflammatory Response	1.13E-05-2.03E-02	IL8, LECT2, IL12RB2, NOS2, CTLA4, IL17A (includes EG:3605)
Hematological System Development and Function	2.07E-05-2.03E-02	IL8, IL12RB2, NOS2, CTLA4, TSPAN8, IL17A (includes EG:3605)
Immunological Disease	2.11E-05-1.6E-02	IL8, IL12RB2, NOS2, CTLA4, IL17A (includes EG:3605)
Cell-To-Cell Signaling and Interaction	3.18E-05-2.03E-02	IL8, IL12RB2, NOS2, CTLA4, IL17A (includes EG:3605)
Dermatological Diseases and Conditions	4.29E-05-1.75E-02	IL8, COL5A2, CTLA4, IL17A (includes EG:3605)
Genetic Disorder	4.29E-05-1.94E-02	KIAA1324L, IL8, COL5A2, ABCA8, PLK1, MELK, GRM4, ROR1, NOS2, CTLA4, TSPAN8, IL17A (includes EG:3605)
Cellular Growth and Proliferation	5.44E-05-2.03E-02	IL8, TES, PLK1, IL12RB2, NOS2, CTLA4, IL17A (includes EG:3605)
Gene Expression	5.71E-05-2.03E-02	IL8, IL12RB2, PLK1, NOS2, CTLA4, IL17A (includes EG:3605)
Inflammatory Disease	6.25E-05-2.03E-02	IL8, LECT2, IL12RB2, NOS2, CTLA4, IL17A (includes EG:3605)
Neurological Disease	6.25E-05-1.6E-02	IL8, COL5A2, IL12RB2, GRM4, ROR1, NOS2, CTLA4, IL17A (includes EG:3605)
Cell-mediated Immune Response	1.35E-04-2.03E-02	IL8, IL12RB2, NOS2, CTLA4, IL17A (includes EG:3605)
Cellular Development	1.35E-04-1.89E-02	IL8, IL12RB2, NOS2, CTLA4, IL17A (includes EG:3605)
Cellular Function and Maintenance	1.35E-04-1.75E-02	IL8, IL12RB2, NOS2, CTLA4, IL17A (includes EG:3605)
Hematopoiesis	1.35E-04-2.03E-02	IL8, IL12RB2, NOS2, CTLA4, IL17A (includes EG:3605)
Cellular Movement	1.58E-04-1.89E-02	IL8, LECT2, NOS2, CTLA4, IL17A (includes EG:3605)
Connective Tissue Disorders	1.58E-04-1.46E-02	IL8, COL5A2, LECT2, CMYA5 (includes EG:202333), NOS2, ROR1, CTLA4, IL17A (includes EG:3605)
Hepatic System Disease	1.58E-04-1.74E-02	IL8, LECT2, PLK1, NOS2, CTLA4, IL17A (includes EG:3605)
Immune Cell Trafficking	1.58E-04-2.03E-02	IL8, NOS2, CTLA4, IL17A (includes EG:3605)
Organismal Injury and Abnormalities	1.58E-04-1.6E-02	IL8, NOS2, CTLA4, IL17A (includes EG:3605)
Skeletal and Muscular Disorders	1.58E-04-1.46E-02	IL8, COL5A2, LECT2, NOS2, CTLA4, IL17A (includes EG:3605)
Free Radical Scavenging	1.59E-04-1.89E-02	IL8, C12ORF5, NOS2, CTLA4, IL17A (includes EG:3605)
Drug Metabolism	1.79E-04-1.79E-04	IL8, NOS2, IL17A (includes EG:3605)
Lipid Metabolism	1.79E-04-1.89E-02	IL8, NOS2, IL17A (includes EG:3605)
Small Molecule Biochemistry	1.79E-04-1.89E-02	IL8, IL12RB2, NOS2, TSPAN8, IL17A (includes EG:3605)
Gastrointestinal Disease	3.09E-04-1.72E-02	IL8, PLK1, NOS2, CTLA4, IL17A (includes EG:3605)
Connective Tissue Development and Function	3.36E-04-1.17E-02	IL8, NOS2, ROR1, IL17A (includes EG:3605)
Skeletal and Muscular System Development and Function	3.36E-04-1.46E-02	IL8, ROR1, NOS2, IL17A (includes EG:3605)
Cardiovascular System Development and Function	4.24E-04-2.03E-02	IL8, NOS2, ROR1, CTLA4, IL17A (includes EG:3605)
Infectious Disease	4.52E-04-1.89E-02	IL8, TGDS, IL12RB2, PLK1, NOS2, CTLA4, IL17A (includes EG:3605)
Lymphoid Tissue Structure and Development	5.09E-04-2.03E-02	IL8, IL12RB2, NOS2, CTLA4, IL17A (includes EG:3605)
Infection Mechanism	6.03E-04-1.89E-02	IL8, TGDS, PLK1, NOS2, CTLA4, IL17A (includes EG:3605)
Tissue Development	6.05E-04-1.46E-02	IL8, PLK1, ROR1, NOS2, CTLA4, IL17A (includes EG:3605)
Carbohydrate Metabolism	7.04E-04-1.89E-02	IL8, IL17A (includes EG:3605)
Molecular Transport	7.04E-04-1.75E-02	IL8, NOS2, CTLA4, IL17A (includes EG:3605)
Antigen Presentation	7.56E-04-1.89E-02	IL8, IL12RB2, NOS2, CTLA4, IL17A (includes EG:3605)
Respiratory Disease	9.67E-04-1.46E-02	IL8, IL12RB2, NOS2, CTLA4, IL17A (includes EG:3605)
Amino Acid Metabolism	1.05E-03-1.18E-02	IL12RB2, NOS2, TSPAN8, IL17A (includes EG:3605)
Cell Death	1.05E-03-2.01E-02	IL8, IL12RB2, PLK1, NOS2, CTLA4, IL17A (includes EG:3605)
Post-Translational Modification	1.05E-03-1.18E-02	IL12RB2, NOS2, TSPAN8, IL17A (includes EG:3605)
Cancer	1.18E-03-2.02E-02	IL8, ABCA8, LECT2, TES, MELK, PLK1, OLFM1, NOS2, CTLA4, IL17A (includes EG:3605)
Reproductive System Disease	1.18E-03-1.24E-02	IL8, ABCA8, PLK1, OLFM1, NOS2, CTLA4, IL17A (includes EG:3605)
Cell Morphology	1.21E-03-1.89E-02	IL8, LECT2, IL12RB2, ROR1, CTLA4
Cellular Assembly and Organization	1.21E-03-1.75E-02	IL8, LECT2, PLK1, ROR1, CTLA4
Hematological Disease	1.32E-03-1.6E-02	IL8, ABCA8, PLK1, NOS2, CTLA4, IL17A (includes EG:3605)
Auditory and Vestibular System Development and Function	1.47E-03-1.47E-03	IL8
Cell Cycle	1.47E-03-2.03E-02	IL8, PLK1, CTLA4
Cell Signaling	1.47E-03-1.89E-02	IL12RB2, GRM4, NOS2, IL17A (includes EG:3605)
Cellular Compromise	1.47E-03-1.02E-02	IL8, NOS2, CTLA4
DNA Replication, Recombination, and Repair	1.47E-03-1.6E-02	PLK1, NOS2
Embryonic Development	1.47E-03-1.75E-02	IL8, PLK1, NOS2, IL17A (includes EG:3605)
Humoral Immune Response	1.47E-03-5.85E-03	CTLA4, IL17A (includes EG:3605)
Hypersensitivity Response	1.47E-03-2.03E-02	IL8
Organ Development	1.47E-03-1.75E-02	IL8, NOS2
Organ Morphology	1.47E-03-1.17E-02	NOS2, CTLA4
Organismal Development	1.47E-03-1.89E-02	IL8, NOS2, ROR1, IL17A (includes EG:3605)
RNA Damage and Repair	1.47E-03-1.47E-03	NOS2
RNA Post-Transcriptional Modification	1.47E-03-1.47E-03	NOS2
Nervous System Development and Function	1.7E-03-7.31E-03	LECT2, NOS2, ROR1
Ophthalmic Disease	2.04E-03-7.31E-03	IL8, NOS2, CTLA4, IL17A (includes EG:3605)
Protein Synthesis	2.46E-03-2.46E-03	NOS2, CTLA4, IL17A (includes EG:3605)
Protein Trafficking	2.46E-03-1.17E-02	NOS2, CTLA4, IL17A (includes EG:3605)
Hepatic System Development and Function	2.93E-03-2.93E-03	IL17A (includes EG:3605)
Energy Production	4.39E-03-4.39E-03	NOS2
Nucleic Acid Metabolism	4.39E-03-8.76E-03	NOS2
Respiratory System Development and Function	4.39E-03-4.39E-03	ROR1
Tumor Morphology	4.39E-03-1.94E-02	IL8, PLK1, CTLA4
Cardiovascular Disease	5.85E-03-1.63E-02	NOS2, CTLA4, IL17A (includes EG:3605)
Hair and Skin Development and Function	5.85E-03-1.31E-02	IL8, PLK1
Renal and Urological System Development and Function	5.85E-03-1.46E-02	IL8, PLK1, NOS2
Renal and Urological Disease	7.12E-03-2.03E-02	PLK1, NOS2, CTLA4, IL17A (includes EG:3605)
Endocrine System Disorders	7.31E-03-1.94E-02	IL8, KIAA1324L, ABCA8, MELK, NOS2, ROR1, CTLA4, TSPAN8, IL17A (includes EG:3605)
Visual System Development and Function	7.31E-03-1.75E-02	NOS2
Metabolic Disease	9.11E-03-1.94E-02	IL8, KIAA1324L, COL5A2, ABCA8, MELK, NOS2, ROR1, CTLA4, TSPAN8, IL17A (includes EG:3605)
Reproductive System Development and Function	1.17E-02-1.6E-02	IL8, NOS2
Organismal Functions	1.24E-02-1.24E-02	IL8, TSPAN8
Developmental Disorder	1.46E-02-1.46E-02	NOS2

## Sheet: S-biofunction at 21dpi
Category	p-value	Molecules
Organismal Development	9.32E-07-2.67E-02	CD28, WNT7A, CHRM4
Cell-To-Cell Signaling and Interaction	1.95E-05-4.41E-02	F10, CD28, ITGBL1, WNT7A, CDH10
Hematological System Development and Function	1.95E-05-4.79E-02	F10, CD28
Immune Cell Trafficking	1.95E-05-4.79E-02	F10, CD28
Inflammatory Response	1.95E-05-4.79E-02	F10, CD28
Dermatological Diseases and Conditions	2.76E-04-4.82E-02	F10, CD28, CHRM4
Immunological Disease	2.76E-04-2.96E-02	F10, CD28, CHRM4
Organismal Injury and Abnormalities	2.76E-04-2.76E-02	CD28, F10, CHRM4, ATF6
Cardiovascular Disease	6.08E-04-4.31E-02	CGNL1, CD28, F10, CDH10, CHRM4, GLO1, FMN2
Genetic Disorder	6.08E-04-4.98E-02	CGNL1, CD28, F10, WNT7A, CHRM4, GLO1, FMN2
Renal and Urological System Development and Function	6.76E-04-6.76E-04	CD28, F10
Tissue Development	6.76E-04-4.79E-02	CD28, F10, ITGBL1, WNT7A, CDH10
Behavior	9.99E-04-3E-03	OPN4
Cell Cycle	9.99E-04-1.39E-02	CD28
Cellular Assembly and Organization	9.99E-04-4.12E-02	CD28, WNT7A, TTL, ATF6
Cellular Growth and Proliferation	9.99E-04-4.79E-02	CD28, WNT7A, FMN2
Developmental Disorder	9.99E-04-2E-03	WNT7A
Gene Expression	9.99E-04-3.83E-02	F10, CD28, WNT7A, ATF6, OPN4
Hematological Disease	9.99E-04-4.02E-02	CD28, F10, CHRM4
Humoral Immune Response	9.99E-04-3.83E-02	CD28
Molecular Transport	9.99E-04-4.5E-02	F10, CD28, WNT7A, CHRM4
Nervous System Development and Function	9.99E-04-4.57E-02	WNT7A, CHRM4, TTL, OPN4
Organ Development	9.99E-04-8.96E-03	WNT7A
Reproductive System Development and Function	9.99E-04-3.64E-02	CD28, WNT7A, MTL5, FMN2
Skeletal and Muscular Disorders	9.99E-04-4.17E-02	CGNL1, CD28, F10, WNT7A, CHRM4, MYH7B (includes EG:57644), FMN2
Small Molecule Biochemistry	9.99E-04-4.5E-02	F10, CD28, WNT7A, CHRM4, MTL5
Cell Death	2E-03-2.96E-02	CD28, WNT7A, ATF6, GLO1
Cell Signaling	2E-03-2.57E-02	F10, CD28, CHRM4
Cell-mediated Immune Response	2E-03-4.6E-02	CD28
Connective Tissue Disorders	2E-03-2E-03	WNT7A
Drug Metabolism	2E-03-4.41E-02	CHRM4, GLO1
Visual System Development and Function	2E-03-3E-03	OPN4
Auditory and Vestibular System Development and Function	3E-03-3.99E-03	WNT7A, CHRM4
Cardiovascular System Development and Function	3E-03-1.59E-02	F10, CD28
Cell Morphology	3E-03-4.12E-02	CD28, WNT7A, TTL
Cellular Development	3E-03-4.6E-02	CD28, WNT7A, FMN2
Cellular Function and Maintenance	3E-03-4.6E-02	CD28, MTL5, ATF6
Cellular Movement	3E-03-4.98E-02	F10, CD28, CHRM4
Digestive System Development and Function	3E-03-3E-03	CHRM4
Embryonic Development	3E-03-3.35E-02	F10, WNT7A
Hematopoiesis	3E-03-4.6E-02	CD28
Hepatic System Development and Function	3E-03-3E-03	CHRM4
Organ Morphology	3E-03-3.99E-03	WNT7A, CHRM4
Organismal Functions	3E-03-1.19E-02	F10
Tissue Morphology	3E-03-2.08E-02	CD28, WNT7A
Amino Acid Metabolism	3.99E-03-3.99E-03	CD28
Neurological Disease	4.53E-03-4.6E-02	CGNL1, CD28, CHRM4, GLO1, FMN2
Psychological Disorders	4.53E-03-4.6E-02	CHRM4, GLO1
Cancer	4.99E-03-3.92E-02	CD28, F10, WNT7A, ITGBL1, CHRM4, INCENP, FMN2
Carbohydrate Metabolism	4.99E-03-2.28E-02	CD28
Endocrine System Disorders	4.99E-03-4.21E-02	CD28, WNT7A, ITGBL1, CHRM4, ATF6, FMN2
Hair and Skin Development and Function	4.99E-03-3.06E-02	F10, CHRM4
Inflammatory Disease	4.99E-03-4.88E-02	CD28, CHRM4
Lipid Metabolism	4.99E-03-1.09E-02	CD28, CHRM4
Renal and Urological Disease	4.99E-03-4.88E-02	F10, CD28, CHRM4
Infection Mechanism	7.97E-03-3.83E-02	CD28, CHRM4
Metabolic Disease	7.97E-03-3.58E-02	CD28, WNT7A, ITGBL1, CHRM4, ATF6, FMN2
Ophthalmic Disease	7.97E-03-3.93E-02	CHRM4
Connective Tissue Development and Function	8.96E-03-8.96E-03	CD28
Protein Synthesis	8.96E-03-1.98E-02	CD28
Nucleic Acid Metabolism	1.02E-02-1.88E-02	CD28, F10, CHRM4
Endocrine System Development and Function	1.09E-02-1.09E-02	CHRM4
Infectious Disease	1.29E-02-3.83E-02	CD28, F10, CHRM4, OPN4, FMN2
Reproductive System Disease	1.29E-02-4.05E-02	WNT7A, CHRM4, FMN2
Respiratory Disease	1.49E-02-4.98E-02	F10, CHRM4
Hepatic System Disease	1.69E-02-1.69E-02	CHRM4
Gastrointestinal Disease	1.78E-02-4.5E-02	CHRM4
Skeletal and Muscular System Development and Function	2.18E-02-2.67E-02	WNT7A
Vitamin and Mineral Metabolism	2.57E-02-2.57E-02	F10
Cellular Compromise	2.67E-02-4.31E-02	CD28, ATF6
DNA Replication, Recombination, and Repair	3.06E-02-4.79E-02	CD28
Nutritional Disease	3.54E-02-4.83E-02	F10, CHRM4
Lymphoid Tissue Structure and Development	3.83E-02-3.83E-02	CD28
Antigen Presentation	4.79E-02-4.79E-02	CD28
